# Supplementary material for: A convolutional neural network STIFMap reveals associations between stromal stiffness and EMT in breast cancer
Source: Nat Commun. 2023 Jun 15;14:3561. doi: 10.1038/s41467-023-39085-1 (PMC10272194; doi:10.1038/s41467-023-39085-1)
Supplement: Supplementary file 4 — Source Data [file 41467_2023_39085_MOESM4_ESM.xlsx]

## Sheet: fig_2c
epoch	network_training_rval	network_valid_rval	model
1	0.0416457	0.0882657	1000
2	0.0283932	0.142017	1000
3	0.142134	0.18767	1000
4	0.203177	0.22139	1000
5	0.215157	0.260347	1000
6	0.306569	0.304946	1000
7	0.277896	0.341864	1000
8	0.33977	0.378467	1000
9	0.415024	0.400696	1000
10	0.392282	0.410541	1000
11	0.422357	0.433381	1000
12	0.432943	0.447718	1000
13	0.419625	0.45814	1000
14	0.408834	0.490303	1000
15	0.40896	0.511379	1000
16	0.472127	0.53373	1000
17	0.504219	0.560894	1000
18	0.534503	0.584104	1000
19	0.531395	0.598018	1000
20	0.521874	0.614185	1000
21	0.500632	0.615495	1000
22	0.552373	0.623008	1000
23	0.548177	0.630822	1000
24	0.543623	0.636008	1000
25	0.582006	0.648772	1000
26	0.543331	0.629403	1000
27	0.593139	0.657499	1000
28	0.557812	0.656988	1000
29	0.575204	0.646185	1000
30	0.562371	0.660255	1000
31	0.593129	0.658218	1000
32	0.568403	0.66991	1000
33	0.586478	0.661376	1000
34	0.564611	0.669118	1000
35	0.553479	0.649844	1000
36	0.580158	0.667139	1000
37	0.560694	0.666398	1000
38	0.594824	0.679485	1000
39	0.609638	0.680714	1000
40	0.574232	0.674356	1000
41	0.631692	0.673427	1000
42	0.603182	0.679406	1000
43	0.606087	0.683939	1000
44	0.589319	0.68328	1000
45	0.612176	0.674358	1000
46	0.576949	0.679973	1000
47	0.585467	0.670458	1000
48	0.576207	0.659438	1000
49	0.565938	0.685061	1000
50	0.607285	0.677963	1000
51	0.573829	0.682247	1000
52	0.591215	0.681843	1000
53	0.61052	0.681052	1000
54	0.618338	0.670698	1000
55	0.577682	0.67187	1000
56	0.60926	0.68674	1000
57	0.581256	0.698991	1000
58	0.55988	0.690186	1000
59	0.58964	0.683513	1000
60	0.64034	0.693776	1000
61	0.601708	0.686058	1000
62	0.609912	0.68855	1000
63	0.62009	0.686863	1000
64	0.575235	0.686129	1000
65	0.615044	0.684803	1000
66	0.611764	0.683203	1000
67	0.616135	0.681177	1000
68	0.599087	0.689757	1000
69	0.613683	0.690727	1000
70	0.619989	0.684346	1000
71	0.586503	0.68813	1000
72	0.614957	0.694318	1000
73	0.604478	0.693437	1000
74	0.606295	0.686154	1000
75	0.639046	0.685664	1000
76	0.610804	0.694335	1000
77	0.619002	0.690293	1000
78	0.632688	0.699761	1000
79	0.619658	0.697919	1000
80	0.617483	0.693504	1000
81	0.624717	0.699747	1000
82	0.612228	0.683799	1000
83	0.613046	0.694235	1000
84	0.630389	0.692695	1000
85	0.602989	0.697701	1000
86	0.601388	0.694176	1000
87	0.655643	0.693093	1000
88	0.637344	0.696031	1000
89	0.630984	0.689713	1000
90	0.619626	0.694011	1000
91	0.644691	0.693723	1000
92	0.625214	0.695366	1000
93	0.632246	0.701976	1000
94	0.583805	0.695622	1000
95	0.609199	0.687708	1000
96	0.620299	0.698286	1000
97	0.626782	0.694076	1000
98	0.642208	0.690558	1000
99	0.614308	0.69099	1000
100	0.612095	0.692653	1000
1	0.0435216	0.190035	1001
2	0.0321512	0.231658	1001
3	0.153114	0.266863	1001
4	0.15454	0.303272	1001
5	0.175311	0.329536	1001
6	0.211851	0.35492	1001
7	0.29027	0.366064	1001
8	0.193778	0.377642	1001
9	0.280224	0.386309	1001
10	0.269845	0.39147	1001
11	0.289193	0.398805	1001
12	0.269321	0.399875	1001
13	0.327217	0.41898	1001
14	0.308435	0.436934	1001
15	0.397348	0.450319	1001
16	0.377885	0.471664	1001
17	0.424625	0.502812	1001
18	0.433767	0.516056	1001
19	0.534383	0.533763	1001
20	0.530105	0.546883	1001
21	0.543676	0.548907	1001
22	0.577003	0.557013	1001
23	0.582511	0.567656	1001
24	0.610017	0.568794	1001
25	0.566972	0.580202	1001
26	0.56513	0.579333	1001
27	0.591122	0.587772	1001
28	0.591821	0.571632	1001
29	0.583941	0.579989	1001
30	0.561522	0.585688	1001
31	0.60102	0.588379	1001
32	0.592215	0.593717	1001
33	0.613159	0.58319	1001
34	0.62735	0.593929	1001
35	0.623954	0.59454	1001
36	0.600544	0.600783	1001
37	0.598507	0.59782	1001
38	0.60347	0.591026	1001
39	0.641072	0.585648	1001
40	0.619061	0.591167	1001
41	0.639475	0.589227	1001
42	0.663098	0.599068	1001
43	0.639306	0.602904	1001
44	0.59909	0.600243	1001
45	0.650106	0.590806	1001
46	0.632423	0.600116	1001
47	0.653731	0.608171	1001
48	0.644269	0.602921	1001
49	0.603168	0.608944	1001
50	0.632236	0.600713	1001
51	0.635381	0.608787	1001
52	0.613587	0.606932	1001
53	0.615405	0.597569	1001
54	0.599702	0.597959	1001
55	0.630202	0.606829	1001
56	0.620281	0.608832	1001
57	0.618926	0.610034	1001
58	0.644242	0.602756	1001
59	0.648081	0.590121	1001
60	0.639939	0.596464	1001
61	0.646155	0.595646	1001
62	0.617117	0.596538	1001
63	0.641556	0.602588	1001
64	0.664014	0.596855	1001
65	0.610169	0.592642	1001
66	0.631305	0.600959	1001
67	0.652332	0.606435	1001
68	0.618439	0.600286	1001
69	0.643863	0.597542	1001
70	0.616099	0.600597	1001
71	0.671369	0.603843	1001
72	0.625774	0.593218	1001
73	0.632288	0.610055	1001
74	0.617946	0.615227	1001
75	0.592117	0.604617	1001
76	0.628395	0.609153	1001
77	0.619072	0.608976	1001
78	0.650443	0.597955	1001
79	0.605737	0.613047	1001
80	0.630357	0.605138	1001
81	0.64419	0.607324	1001
82	0.668801	0.603852	1001
83	0.654198	0.588549	1001
84	0.638057	0.607543	1001
85	0.628918	0.607568	1001
86	0.64164	0.60124	1001
87	0.622055	0.607181	1001
88	0.618234	0.613482	1001
89	0.662587	0.5957	1001
90	0.605907	0.608822	1001
91	0.623417	0.599462	1001
92	0.63439	0.611913	1001
93	0.621727	0.615236	1001
94	0.619944	0.598338	1001
95	0.646778	0.608854	1001
96	0.641937	0.610322	1001
97	0.658451	0.61179	1001
98	0.645266	0.601069	1001
99	0.652455	0.604602	1001
100	0.658516	0.612	1001
1	-0.00212442	0.0569699	1002
2	-0.0306157	0.0941401	1002
3	0.0916281	0.1456	1002
4	0.0788442	0.223374	1002
5	0.106416	0.322035	1002
6	0.116222	0.505544	1002
7	0.194069	0.632925	1002
8	0.233443	0.635919	1002
9	0.233433	0.605328	1002
10	0.258209	0.64014	1002
11	0.333017	0.670833	1002
12	0.362217	0.705678	1002
13	0.423333	0.73202	1002
14	0.433863	0.745081	1002
15	0.432477	0.740404	1002
16	0.388017	0.755063	1002
17	0.489078	0.743584	1002
18	0.491614	0.757564	1002
19	0.480745	0.756063	1002
20	0.483226	0.736283	1002
21	0.516058	0.742533	1002
22	0.493184	0.748268	1002
23	0.510955	0.735069	1002
24	0.530081	0.751413	1002
25	0.508219	0.737857	1002
26	0.478128	0.740241	1002
27	0.47925	0.740703	1002
28	0.503353	0.73888	1002
29	0.486923	0.739303	1002
30	0.524484	0.746183	1002
31	0.532553	0.742084	1002
32	0.564108	0.739545	1002
33	0.538362	0.730105	1002
34	0.547436	0.738063	1002
35	0.535906	0.738742	1002
36	0.517063	0.732771	1002
37	0.562554	0.736489	1002
38	0.559449	0.730348	1002
39	0.541172	0.733781	1002
40	0.50569	0.734517	1002
41	0.523726	0.727364	1002
42	0.557452	0.716303	1002
43	0.524971	0.721546	1002
44	0.546779	0.730556	1002
45	0.558201	0.719631	1002
46	0.534832	0.732263	1002
47	0.525534	0.710986	1002
48	0.547845	0.723843	1002
49	0.529889	0.730311	1002
50	0.518009	0.714156	1002
51	0.543318	0.721459	1002
52	0.540881	0.710473	1002
53	0.550172	0.733168	1002
54	0.562231	0.709533	1002
55	0.56187	0.733785	1002
56	0.575746	0.71146	1002
57	0.54481	0.717582	1002
58	0.56308	0.721073	1002
59	0.563446	0.723222	1002
60	0.589653	0.725494	1002
61	0.546385	0.71039	1002
62	0.544503	0.720479	1002
63	0.561892	0.725388	1002
64	0.53415	0.71985	1002
65	0.554482	0.726648	1002
66	0.567981	0.727583	1002
67	0.546334	0.733188	1002
68	0.54556	0.718262	1002
69	0.557622	0.708054	1002
70	0.572731	0.727292	1002
71	0.513483	0.728825	1002
72	0.572846	0.73442	1002
73	0.583746	0.730122	1002
74	0.551433	0.723524	1002
75	0.493467	0.706633	1002
76	0.539647	0.727263	1002
77	0.552612	0.727701	1002
78	0.588225	0.709435	1002
79	0.556602	0.716523	1002
80	0.585932	0.717465	1002
81	0.58344	0.735447	1002
82	0.551974	0.710228	1002
83	0.555935	0.727649	1002
84	0.534383	0.718172	1002
85	0.579669	0.727732	1002
86	0.55343	0.724633	1002
87	0.595505	0.71576	1002
88	0.562072	0.716028	1002
89	0.582731	0.716367	1002
90	0.598336	0.729303	1002
91	0.566122	0.725464	1002
92	0.569654	0.730845	1002
93	0.53444	0.711275	1002
94	0.555754	0.722947	1002
95	0.586451	0.717473	1002
96	0.580321	0.707026	1002
97	0.575557	0.716634	1002
98	0.561061	0.720491	1002
99	0.556063	0.735437	1002
100	0.58448	0.707554	1002
1	-0.00506172	0.20378	1003
2	0.0390784	0.239331	1003
3	0.147421	0.279389	1003
4	0.169816	0.313768	1003
5	0.140631	0.360817	1003
6	0.212828	0.409413	1003
7	0.262793	0.44941	1003
8	0.336026	0.496323	1003
9	0.340675	0.527414	1003
10	0.397271	0.534421	1003
11	0.37516	0.535923	1003
12	0.36426	0.561695	1003
13	0.40432	0.560995	1003
14	0.454744	0.564712	1003
15	0.473096	0.5806	1003
16	0.487596	0.589656	1003
17	0.474722	0.605665	1003
18	0.50697	0.615245	1003
19	0.525405	0.621269	1003
20	0.514749	0.630069	1003
21	0.549926	0.639228	1003
22	0.541464	0.64359	1003
23	0.549853	0.638954	1003
24	0.541285	0.642697	1003
25	0.561027	0.647308	1003
26	0.519315	0.644179	1003
27	0.561614	0.646451	1003
28	0.524291	0.645321	1003
29	0.596441	0.650091	1003
30	0.579572	0.651444	1003
31	0.6025	0.64608	1003
32	0.567413	0.651502	1003
33	0.573318	0.653321	1003
34	0.549077	0.649363	1003
35	0.582376	0.655792	1003
36	0.554546	0.653435	1003
37	0.555934	0.65176	1003
38	0.603843	0.651581	1003
39	0.595679	0.649851	1003
40	0.578483	0.654453	1003
41	0.595452	0.654765	1003
42	0.557815	0.655542	1003
43	0.565937	0.656971	1003
44	0.612705	0.65701	1003
45	0.587682	0.656581	1003
46	0.591336	0.657516	1003
47	0.579804	0.65537	1003
48	0.568048	0.651171	1003
49	0.592875	0.659319	1003
50	0.598303	0.657067	1003
51	0.640558	0.658428	1003
52	0.63895	0.658083	1003
53	0.58085	0.655076	1003
54	0.601192	0.661098	1003
55	0.613056	0.657388	1003
56	0.614858	0.65916	1003
57	0.626567	0.658861	1003
58	0.619046	0.658909	1003
59	0.590689	0.654587	1003
60	0.595819	0.657356	1003
61	0.605547	0.659661	1003
62	0.623797	0.657366	1003
63	0.596704	0.65298	1003
64	0.631861	0.658043	1003
65	0.561508	0.65668	1003
66	0.608371	0.654623	1003
67	0.597537	0.651527	1003
68	0.593001	0.656389	1003
69	0.598275	0.658534	1003
70	0.602915	0.6541	1003
71	0.59489	0.661175	1003
72	0.58428	0.660423	1003
73	0.606275	0.660671	1003
74	0.602565	0.658014	1003
75	0.61795	0.655957	1003
76	0.614016	0.661228	1003
77	0.647015	0.65976	1003
78	0.612631	0.663466	1003
79	0.565556	0.661638	1003
80	0.59325	0.662597	1003
81	0.612329	0.663725	1003
82	0.6343	0.665362	1003
83	0.614775	0.665403	1003
84	0.621486	0.663757	1003
85	0.623667	0.66561	1003
86	0.626409	0.664786	1003
87	0.62486	0.659241	1003
88	0.600592	0.662384	1003
89	0.626681	0.659573	1003
90	0.658291	0.661414	1003
91	0.597741	0.651978	1003
92	0.629292	0.658742	1003
93	0.613664	0.663486	1003
94	0.589741	0.655699	1003
95	0.628144	0.65841	1003
96	0.627663	0.660678	1003
97	0.632555	0.660272	1003
98	0.620825	0.658388	1003
99	0.617989	0.661737	1003
100	0.588209	0.66224	1003
1	-0.0393208	0.229002	1004
2	-0.0485368	0.298722	1004
3	0.0492328	0.362489	1004
4	0.0910982	0.401549	1004
5	0.132202	0.43361	1004
6	0.162608	0.456327	1004
7	0.21731	0.469893	1004
8	0.249249	0.481405	1004
9	0.237329	0.496593	1004
10	0.252073	0.512197	1004
11	0.334347	0.526094	1004
12	0.321609	0.54695	1004
13	0.368177	0.566966	1004
14	0.412454	0.590215	1004
15	0.434533	0.611701	1004
16	0.465224	0.634399	1004
17	0.517131	0.653361	1004
18	0.494917	0.659344	1004
19	0.497623	0.659207	1004
20	0.515957	0.671809	1004
21	0.506078	0.672548	1004
22	0.521753	0.678465	1004
23	0.527332	0.681718	1004
24	0.536948	0.691378	1004
25	0.554509	0.705831	1004
26	0.575251	0.702002	1004
27	0.54038	0.697587	1004
28	0.55786	0.703299	1004
29	0.557199	0.700189	1004
30	0.593785	0.704049	1004
31	0.553562	0.707622	1004
32	0.552085	0.7071	1004
33	0.589845	0.703338	1004
34	0.564288	0.708431	1004
35	0.588109	0.712206	1004
36	0.584922	0.708175	1004
37	0.583884	0.716022	1004
38	0.583299	0.703927	1004
39	0.585381	0.710438	1004
40	0.554003	0.713787	1004
41	0.598188	0.711765	1004
42	0.570749	0.712445	1004
43	0.58695	0.718516	1004
44	0.58931	0.715919	1004
45	0.610161	0.717449	1004
46	0.579676	0.714732	1004
47	0.582814	0.717726	1004
48	0.597681	0.717827	1004
49	0.553651	0.716183	1004
50	0.59058	0.718113	1004
51	0.586743	0.719695	1004
52	0.570507	0.720463	1004
53	0.583765	0.713913	1004
54	0.563154	0.713934	1004
55	0.612404	0.716894	1004
56	0.621215	0.71555	1004
57	0.58805	0.716899	1004
58	0.615752	0.715139	1004
59	0.612254	0.71741	1004
60	0.597221	0.718759	1004
61	0.584299	0.719312	1004
62	0.594958	0.716433	1004
63	0.556962	0.714425	1004
64	0.609801	0.714233	1004
65	0.615306	0.716748	1004
66	0.593907	0.711248	1004
67	0.614372	0.715175	1004
68	0.59663	0.714132	1004
69	0.60671	0.709474	1004
70	0.591004	0.712481	1004
71	0.600448	0.714765	1004
72	0.624195	0.711112	1004
73	0.611428	0.718981	1004
74	0.611541	0.718453	1004
75	0.602187	0.719835	1004
76	0.624615	0.715147	1004
77	0.621551	0.719618	1004
78	0.59625	0.714797	1004
79	0.610506	0.716092	1004
80	0.598445	0.715349	1004
81	0.551513	0.714875	1004
82	0.618035	0.713745	1004
83	0.55272	0.718379	1004
84	0.5433	0.713725	1004
85	0.587107	0.71743	1004
86	0.606708	0.720709	1004
87	0.606711	0.719233	1004
88	0.596162	0.717784	1004
89	0.605973	0.721148	1004
90	0.591179	0.722479	1004
91	0.614524	0.721778	1004
92	0.615824	0.724118	1004
93	0.629136	0.723085	1004
94	0.607426	0.720261	1004
95	0.632881	0.719306	1004
96	0.63502	0.722092	1004
97	0.596506	0.721069	1004
98	0.618243	0.722425	1004
99	0.587444	0.719136	1004
100	0.600945	0.720278	1004
1	-0.00314133	0.099081	1040
2	0.0354099	0.126005	1040
3	0.102966	0.179282	1040
4	0.165247	0.230013	1040
5	0.245547	0.279797	1040
6	0.298984	0.324301	1040
7	0.338336	0.38236	1040
8	0.399403	0.407525	1040
9	0.395851	0.413078	1040
10	0.383617	0.425465	1040
11	0.398964	0.446856	1040
12	0.411714	0.457531	1040
13	0.41734	0.473762	1040
14	0.482761	0.513541	1040
15	0.491307	0.536646	1040
16	0.447978	0.554207	1040
17	0.54006	0.565082	1040
18	0.569413	0.568703	1040
19	0.549821	0.581837	1040
20	0.551201	0.598979	1040
21	0.566412	0.596456	1040
22	0.536802	0.613245	1040
23	0.538565	0.608452	1040
24	0.557204	0.601706	1040
25	0.589518	0.600495	1040
26	0.596799	0.617434	1040
27	0.589663	0.596295	1040
28	0.607887	0.622989	1040
29	0.618398	0.618234	1040
30	0.592985	0.61738	1040
31	0.584605	0.62207	1040
32	0.592837	0.616279	1040
33	0.580376	0.617806	1040
34	0.55174	0.617705	1040
35	0.594189	0.613352	1040
36	0.591126	0.621439	1040
37	0.578814	0.614611	1040
38	0.618534	0.616048	1040
39	0.589623	0.603837	1040
40	0.619452	0.618243	1040
41	0.607632	0.618321	1040
42	0.585615	0.624531	1040
43	0.623448	0.624467	1040
44	0.613099	0.618493	1040
45	0.602181	0.613729	1040
46	0.581866	0.62613	1040
47	0.614669	0.618055	1040
48	0.623314	0.621799	1040
49	0.623794	0.619666	1040
50	0.598208	0.633229	1040
51	0.614615	0.627473	1040
52	0.608128	0.623513	1040
53	0.621955	0.623886	1040
54	0.632049	0.626611	1040
55	0.566719	0.603598	1040
56	0.615947	0.618153	1040
57	0.630251	0.621744	1040
58	0.63375	0.625896	1040
59	0.63819	0.6229	1040
60	0.632252	0.6255	1040
61	0.616445	0.622563	1040
62	0.627459	0.61625	1040
63	0.620049	0.624439	1040
64	0.598506	0.62429	1040
65	0.635248	0.621884	1040
66	0.603356	0.62719	1040
67	0.617359	0.616684	1040
68	0.623574	0.627416	1040
69	0.642487	0.624779	1040
70	0.609146	0.621701	1040
71	0.618644	0.626904	1040
72	0.62068	0.622741	1040
73	0.601966	0.626103	1040
74	0.612162	0.622451	1040
75	0.620485	0.611278	1040
76	0.602757	0.62711	1040
77	0.61226	0.623089	1040
78	0.632915	0.625422	1040
79	0.623674	0.620768	1040
80	0.619038	0.617945	1040
81	0.654257	0.620739	1040
82	0.628195	0.625973	1040
83	0.62244	0.622012	1040
84	0.638285	0.625514	1040
85	0.621766	0.626172	1040
86	0.603639	0.612288	1040
87	0.617622	0.623048	1040
88	0.644578	0.622188	1040
89	0.630578	0.624138	1040
90	0.634047	0.625494	1040
91	0.649221	0.618643	1040
92	0.615364	0.624793	1040
93	0.595927	0.626478	1040
94	0.613693	0.627393	1040
95	0.609937	0.625296	1040
96	0.624923	0.620033	1040
97	0.636112	0.6243	1040
98	0.654909	0.625356	1040
99	0.645164	0.626451	1040
100	0.66068	0.626204	1040
1	0.0467562	0.055499	1041
2	-0.0348896	0.0925047	1041
3	0.0415055	0.137337	1041
4	0.124083	0.182089	1041
5	0.213931	0.224303	1041
6	0.183779	0.267242	1041
7	0.220231	0.295385	1041
8	0.279994	0.322652	1041
9	0.296689	0.335957	1041
10	0.28667	0.358526	1041
11	0.331881	0.380722	1041
12	0.382404	0.407303	1041
13	0.350601	0.439597	1041
14	0.416953	0.476768	1041
15	0.479074	0.511282	1041
16	0.469858	0.547116	1041
17	0.528413	0.581189	1041
18	0.520541	0.604493	1041
19	0.535579	0.613837	1041
20	0.568258	0.62614	1041
21	0.549642	0.63854	1041
22	0.585842	0.63899	1041
23	0.569633	0.644972	1041
24	0.576426	0.647949	1041
25	0.619005	0.65756	1041
26	0.578359	0.660289	1041
27	0.558161	0.662483	1041
28	0.549527	0.658548	1041
29	0.599528	0.662358	1041
30	0.581224	0.666925	1041
31	0.582405	0.667166	1041
32	0.610783	0.66869	1041
33	0.593662	0.673329	1041
34	0.599796	0.675726	1041
35	0.598413	0.675874	1041
36	0.589085	0.67724	1041
37	0.62153	0.675088	1041
38	0.615422	0.679196	1041
39	0.57726	0.674791	1041
40	0.590296	0.678474	1041
41	0.630115	0.67951	1041
42	0.607863	0.675789	1041
43	0.602625	0.678523	1041
44	0.579512	0.67758	1041
45	0.59309	0.679514	1041
46	0.563073	0.683319	1041
47	0.587014	0.685579	1041
48	0.584383	0.682955	1041
49	0.619023	0.685422	1041
50	0.601892	0.685655	1041
51	0.614854	0.685067	1041
52	0.609177	0.687531	1041
53	0.568012	0.684188	1041
54	0.605067	0.688516	1041
55	0.593136	0.68538	1041
56	0.634325	0.682135	1041
57	0.600716	0.685278	1041
58	0.62805	0.688625	1041
59	0.594161	0.686752	1041
60	0.580312	0.685556	1041
61	0.638989	0.689172	1041
62	0.617785	0.690204	1041
63	0.618248	0.686888	1041
64	0.60312	0.688688	1041
65	0.609522	0.691912	1041
66	0.59226	0.68939	1041
67	0.620638	0.68664	1041
68	0.628779	0.688022	1041
69	0.614247	0.689688	1041
70	0.629506	0.687718	1041
71	0.618976	0.690804	1041
72	0.613788	0.691501	1041
73	0.600018	0.688045	1041
74	0.599991	0.689069	1041
75	0.591677	0.687997	1041
76	0.598931	0.686615	1041
77	0.582035	0.687862	1041
78	0.636093	0.691709	1041
79	0.596845	0.688513	1041
80	0.585131	0.691454	1041
81	0.613435	0.691871	1041
82	0.614182	0.687621	1041
83	0.617917	0.692719	1041
84	0.630344	0.688996	1041
85	0.63238	0.690893	1041
86	0.631774	0.690575	1041
87	0.6573	0.691662	1041
88	0.613719	0.687528	1041
89	0.582456	0.690905	1041
90	0.592336	0.687371	1041
91	0.632062	0.688387	1041
92	0.633198	0.692905	1041
93	0.639708	0.692149	1041
94	0.627187	0.693186	1041
95	0.651309	0.693101	1041
96	0.638878	0.697738	1041
97	0.632492	0.697749	1041
98	0.609066	0.697281	1041
99	0.617725	0.693495	1041
100	0.660754	0.692606	1041
1	-0.000449194	-0.036457	1042
2	0.0460431	0.00607887	1042
3	0.0791209	0.0350615	1042
4	0.065136	0.0651545	1042
5	0.0674163	0.0968557	1042
6	0.0610798	0.18109	1042
7	0.12496	0.297673	1042
8	0.19247	0.380117	1042
9	0.257443	0.406351	1042
10	0.197202	0.434931	1042
11	0.344735	0.51008	1042
12	0.373103	0.564764	1042
13	0.416977	0.615516	1042
14	0.427606	0.630275	1042
15	0.490254	0.641353	1042
16	0.484195	0.65293	1042
17	0.518672	0.661373	1042
18	0.484685	0.666056	1042
19	0.479878	0.679723	1042
20	0.496598	0.679105	1042
21	0.456882	0.67057	1042
22	0.530859	0.677377	1042
23	0.497605	0.679191	1042
24	0.515458	0.682268	1042
25	0.494584	0.689506	1042
26	0.513313	0.693905	1042
27	0.538405	0.679084	1042
28	0.490503	0.690373	1042
29	0.558955	0.681872	1042
30	0.546631	0.687225	1042
31	0.57421	0.683993	1042
32	0.537581	0.690023	1042
33	0.54464	0.696605	1042
34	0.522146	0.684778	1042
35	0.509678	0.68814	1042
36	0.515327	0.693557	1042
37	0.512228	0.694826	1042
38	0.473936	0.687255	1042
39	0.533556	0.696417	1042
40	0.526805	0.686331	1042
41	0.5294	0.694005	1042
42	0.552428	0.692064	1042
43	0.517084	0.687791	1042
44	0.530094	0.698333	1042
45	0.560974	0.69357	1042
46	0.563364	0.695826	1042
47	0.516516	0.698713	1042
48	0.549126	0.70529	1042
49	0.549191	0.691656	1042
50	0.535397	0.700526	1042
51	0.484037	0.705701	1042
52	0.545032	0.70023	1042
53	0.563867	0.691691	1042
54	0.578906	0.701945	1042
55	0.548619	0.696407	1042
56	0.573016	0.695845	1042
57	0.565952	0.699709	1042
58	0.568418	0.694039	1042
59	0.554376	0.694846	1042
60	0.539267	0.70098	1042
61	0.539466	0.702622	1042
62	0.57626	0.700862	1042
63	0.531938	0.70264	1042
64	0.546385	0.698566	1042
65	0.555994	0.703096	1042
66	0.565059	0.697532	1042
67	0.540661	0.704909	1042
68	0.560093	0.708629	1042
69	0.584635	0.709467	1042
70	0.561881	0.706185	1042
71	0.502899	0.709079	1042
72	0.531616	0.704592	1042
73	0.587694	0.707521	1042
74	0.551781	0.701333	1042
75	0.532135	0.694435	1042
76	0.536734	0.708336	1042
77	0.566742	0.704644	1042
78	0.559894	0.70759	1042
79	0.558386	0.700435	1042
80	0.611612	0.701823	1042
81	0.582809	0.705915	1042
82	0.577835	0.704274	1042
83	0.584925	0.703696	1042
84	0.54357	0.710406	1042
85	0.572808	0.702364	1042
86	0.547423	0.694848	1042
87	0.581297	0.704678	1042
88	0.60333	0.702177	1042
89	0.555024	0.704919	1042
90	0.51459	0.710542	1042
91	0.566984	0.711763	1042
92	0.558426	0.700383	1042
93	0.567535	0.707872	1042
94	0.574369	0.699531	1042
95	0.542742	0.703896	1042
96	0.565219	0.702578	1042
97	0.566464	0.707844	1042
98	0.601968	0.693309	1042
99	0.595751	0.71038	1042
100	0.569696	0.709926	1042
1	0.000626633	0.294083	1043
2	-0.00162827	0.344583	1043
3	0.00903563	0.371732	1043
4	0.0598456	0.390579	1043
5	0.0586676	0.407622	1043
6	0.181523	0.424607	1043
7	0.196685	0.438203	1043
8	0.31015	0.452276	1043
9	0.333664	0.461214	1043
10	0.389587	0.46805	1043
11	0.42893	0.475574	1043
12	0.398207	0.470113	1043
13	0.44553	0.473988	1043
14	0.455217	0.490666	1043
15	0.488095	0.522021	1043
16	0.49031	0.549952	1043
17	0.501861	0.548408	1043
18	0.506426	0.576757	1043
19	0.499817	0.593723	1043
20	0.501897	0.589747	1043
21	0.502781	0.605076	1043
22	0.547843	0.609137	1043
23	0.557925	0.628103	1043
24	0.555894	0.628774	1043
25	0.540801	0.618606	1043
26	0.580183	0.627074	1043
27	0.569783	0.630395	1043
28	0.546813	0.638948	1043
29	0.596869	0.637493	1043
30	0.528242	0.632016	1043
31	0.5636	0.639624	1043
32	0.582222	0.641735	1043
33	0.559896	0.637959	1043
34	0.545576	0.650067	1043
35	0.581126	0.65012	1043
36	0.592691	0.651396	1043
37	0.590197	0.651561	1043
38	0.570417	0.636945	1043
39	0.588574	0.650862	1043
40	0.576409	0.651684	1043
41	0.581241	0.65439	1043
42	0.576435	0.646797	1043
43	0.589896	0.645797	1043
44	0.590527	0.640963	1043
45	0.585994	0.654616	1043
46	0.602597	0.649718	1043
47	0.595251	0.650606	1043
48	0.622424	0.651515	1043
49	0.611965	0.65935	1043
50	0.590869	0.664647	1043
51	0.584721	0.655236	1043
52	0.567471	0.65814	1043
53	0.602776	0.661222	1043
54	0.612242	0.653916	1043
55	0.608905	0.663228	1043
56	0.627791	0.655458	1043
57	0.620588	0.659413	1043
58	0.596313	0.662926	1043
59	0.598526	0.655426	1043
60	0.59837	0.655164	1043
61	0.626065	0.669804	1043
62	0.630874	0.656195	1043
63	0.605949	0.655918	1043
64	0.602951	0.659647	1043
65	0.593237	0.663904	1043
66	0.604213	0.655151	1043
67	0.591856	0.656409	1043
68	0.59847	0.658027	1043
69	0.60974	0.657938	1043
70	0.623067	0.656273	1043
71	0.607371	0.664456	1043
72	0.610834	0.661259	1043
73	0.580607	0.662323	1043
74	0.623921	0.659612	1043
75	0.601189	0.658383	1043
76	0.612228	0.657875	1043
77	0.619005	0.658766	1043
78	0.621052	0.66547	1043
79	0.603868	0.653307	1043
80	0.612827	0.661015	1043
81	0.590466	0.646529	1043
82	0.605669	0.656225	1043
83	0.595115	0.661543	1043
84	0.602851	0.649276	1043
85	0.627216	0.650277	1043
86	0.634695	0.648825	1043
87	0.608677	0.659845	1043
88	0.543697	0.658652	1043
89	0.640823	0.65792	1043
90	0.617767	0.652816	1043
91	0.614587	0.651996	1043
92	0.581948	0.647388	1043
93	0.625903	0.655322	1043
94	0.625648	0.665308	1043
95	0.623981	0.659039	1043
96	0.603554	0.653285	1043
97	0.615233	0.659281	1043
98	0.612777	0.656137	1043
99	0.585201	0.660312	1043
100	0.605708	0.654914	1043
1	-0.0520996	-0.35875	1044
2	0.0667705	-0.305416	1044
3	0.00675571	-0.248649	1044
4	0.105226	-0.17132	1044
5	0.118213	-0.0792165	1044
6	0.175715	0.00949072	1044
7	0.227842	0.0787948	1044
8	0.244407	0.128932	1044
9	0.260251	0.23053	1044
10	0.268736	0.31097	1044
11	0.371173	0.402891	1044
12	0.432125	0.492537	1044
13	0.449198	0.551178	1044
14	0.488271	0.600441	1044
15	0.473374	0.605238	1044
16	0.473346	0.624676	1044
17	0.521961	0.635907	1044
18	0.52389	0.647042	1044
19	0.534812	0.655043	1044
20	0.52435	0.667477	1044
21	0.519504	0.673096	1044
22	0.535673	0.678686	1044
23	0.52442	0.682055	1044
24	0.522046	0.674676	1044
25	0.558083	0.682359	1044
26	0.523163	0.684754	1044
27	0.578919	0.692276	1044
28	0.593505	0.690668	1044
29	0.561058	0.698531	1044
30	0.568798	0.691672	1044
31	0.54581	0.694535	1044
32	0.542118	0.694024	1044
33	0.573242	0.695645	1044
34	0.556656	0.705738	1044
35	0.590973	0.692773	1044
36	0.569232	0.708035	1044
37	0.592758	0.702808	1044
38	0.597152	0.702042	1044
39	0.573009	0.704461	1044
40	0.58669	0.710258	1044
41	0.572407	0.711213	1044
42	0.571657	0.708191	1044
43	0.542478	0.702153	1044
44	0.583183	0.701849	1044
45	0.580646	0.709478	1044
46	0.57844	0.705784	1044
47	0.590276	0.708745	1044
48	0.567613	0.706532	1044
49	0.557899	0.707456	1044
50	0.591893	0.704313	1044
51	0.606414	0.712489	1044
52	0.591369	0.709606	1044
53	0.59779	0.710286	1044
54	0.546041	0.710966	1044
55	0.580362	0.708987	1044
56	0.602523	0.7138	1044
57	0.582422	0.709397	1044
58	0.615898	0.711286	1044
59	0.599973	0.714512	1044
60	0.605741	0.715	1044
61	0.610273	0.715788	1044
62	0.605334	0.713567	1044
63	0.604939	0.715309	1044
64	0.606179	0.710868	1044
65	0.609597	0.716533	1044
66	0.592277	0.716467	1044
67	0.620651	0.715129	1044
68	0.594311	0.716039	1044
69	0.579023	0.709923	1044
70	0.597349	0.714214	1044
71	0.600556	0.712145	1044
72	0.625598	0.717734	1044
73	0.604186	0.714573	1044
74	0.59695	0.716928	1044
75	0.576502	0.71313	1044
76	0.573455	0.716386	1044
77	0.595625	0.716094	1044
78	0.593249	0.71564	1044
79	0.600648	0.717636	1044
80	0.605854	0.718695	1044
81	0.600716	0.720148	1044
82	0.59165	0.716986	1044
83	0.557869	0.712906	1044
84	0.616682	0.722884	1044
85	0.632759	0.719305	1044
86	0.594859	0.717434	1044
87	0.595905	0.72107	1044
88	0.573906	0.727037	1044
89	0.59912	0.720418	1044
90	0.588821	0.719647	1044
91	0.606297	0.724014	1044
92	0.628669	0.720167	1044
93	0.604438	0.726921	1044
94	0.610567	0.716612	1044
95	0.616039	0.721888	1044
96	0.588792	0.722232	1044
97	0.587916	0.722304	1044
98	0.582315	0.722127	1044
99	0.589959	0.72162	1044
100	0.608841	0.719931	1044
1	0.0456997	0.274432	1160
2	-0.0215153	0.331383	1160
3	0.0148449	0.396988	1160
4	0.0726322	0.447701	1160
5	0.127973	0.49298	1160
6	0.182605	0.533424	1160
7	0.219181	0.564738	1160
8	0.345345	0.585335	1160
9	0.41743	0.593369	1160
10	0.432161	0.583253	1160
11	0.470217	0.589677	1160
12	0.475884	0.592059	1160
13	0.503592	0.590783	1160
14	0.525656	0.610387	1160
15	0.493841	0.612322	1160
16	0.530871	0.608946	1160
17	0.5663	0.620752	1160
18	0.526739	0.636522	1160
19	0.534288	0.642069	1160
20	0.546056	0.638519	1160
21	0.57299	0.6629	1160
22	0.573378	0.659459	1160
23	0.586426	0.663133	1160
24	0.587479	0.666893	1160
25	0.576438	0.660643	1160
26	0.596175	0.660168	1160
27	0.596446	0.662036	1160
28	0.585074	0.660902	1160
29	0.59648	0.669534	1160
30	0.603729	0.670268	1160
31	0.572245	0.654087	1160
32	0.601896	0.667126	1160
33	0.610229	0.66809	1160
34	0.598781	0.669202	1160
35	0.57459	0.658641	1160
36	0.600732	0.668612	1160
37	0.584683	0.667755	1160
38	0.586519	0.655967	1160
39	0.596788	0.66644	1160
40	0.628361	0.666701	1160
41	0.597137	0.663062	1160
42	0.616145	0.669664	1160
43	0.603675	0.662582	1160
44	0.621924	0.666206	1160
45	0.61914	0.664052	1160
46	0.608405	0.660778	1160
47	0.58794	0.666817	1160
48	0.621525	0.658536	1160
49	0.626747	0.661645	1160
50	0.626681	0.66321	1160
51	0.645265	0.666756	1160
52	0.634299	0.658535	1160
53	0.610904	0.661518	1160
54	0.593656	0.664903	1160
55	0.593509	0.668499	1160
56	0.61559	0.658474	1160
57	0.622573	0.661949	1160
58	0.623075	0.669747	1160
59	0.579594	0.666305	1160
60	0.633558	0.65476	1160
61	0.622743	0.663003	1160
62	0.605574	0.673156	1160
63	0.611402	0.66478	1160
64	0.613722	0.661313	1160
65	0.648177	0.661382	1160
66	0.649274	0.660003	1160
67	0.615958	0.671979	1160
68	0.612385	0.662127	1160
69	0.62848	0.655108	1160
70	0.601232	0.662857	1160
71	0.584851	0.664045	1160
72	0.596147	0.659219	1160
73	0.596979	0.669351	1160
74	0.592279	0.664615	1160
75	0.642391	0.660716	1160
76	0.633698	0.650699	1160
77	0.59217	0.659664	1160
78	0.654115	0.65766	1160
79	0.635915	0.660816	1160
80	0.611073	0.660617	1160
81	0.630741	0.659165	1160
82	0.617107	0.657678	1160
83	0.643015	0.662718	1160
84	0.624372	0.656357	1160
85	0.629562	0.659078	1160
86	0.629472	0.659848	1160
87	0.642164	0.65253	1160
88	0.612303	0.656927	1160
89	0.637948	0.65453	1160
90	0.598104	0.664185	1160
91	0.612059	0.657677	1160
92	0.618027	0.654056	1160
93	0.637736	0.645427	1160
94	0.624949	0.647921	1160
95	0.645008	0.647945	1160
96	0.602701	0.659567	1160
97	0.639509	0.653278	1160
98	0.631402	0.656079	1160
99	0.612753	0.652384	1160
100	0.604865	0.644908	1160
1	0.0391036	0.0276169	1161
2	0.0366324	0.0692003	1161
3	0.113761	0.112827	1161
4	0.0678714	0.166344	1161
5	0.182769	0.216054	1161
6	0.204411	0.257406	1161
7	0.146544	0.309176	1161
8	0.2396	0.355117	1161
9	0.232053	0.402385	1161
10	0.217994	0.448238	1161
11	0.321346	0.492594	1161
12	0.322512	0.558701	1161
13	0.320592	0.618783	1161
14	0.405697	0.683435	1161
15	0.467317	0.715083	1161
16	0.371155	0.722719	1161
17	0.438268	0.728194	1161
18	0.453968	0.737332	1161
19	0.442324	0.740575	1161
20	0.519602	0.744411	1161
21	0.529024	0.74654	1161
22	0.457883	0.74719	1161
23	0.503416	0.744397	1161
24	0.543468	0.748758	1161
25	0.525523	0.754509	1161
26	0.505184	0.753312	1161
27	0.533939	0.751267	1161
28	0.522797	0.755631	1161
29	0.519793	0.750464	1161
30	0.514852	0.757099	1161
31	0.546851	0.754833	1161
32	0.561678	0.750417	1161
33	0.511427	0.754588	1161
34	0.577907	0.756248	1161
35	0.55812	0.749824	1161
36	0.544684	0.763093	1161
37	0.54632	0.759176	1161
38	0.56701	0.758489	1161
39	0.570277	0.760442	1161
40	0.564007	0.76182	1161
41	0.555979	0.762162	1161
42	0.567714	0.758289	1161
43	0.582876	0.75911	1161
44	0.601089	0.761036	1161
45	0.541818	0.757175	1161
46	0.572871	0.760723	1161
47	0.591327	0.759761	1161
48	0.5707	0.757779	1161
49	0.499383	0.761311	1161
50	0.515805	0.759735	1161
51	0.567639	0.761256	1161
52	0.579494	0.760699	1161
53	0.512462	0.763822	1161
54	0.590025	0.759827	1161
55	0.563056	0.76217	1161
56	0.558088	0.76163	1161
57	0.581194	0.765186	1161
58	0.553953	0.762829	1161
59	0.525086	0.761555	1161
60	0.589518	0.76527	1161
61	0.573645	0.761051	1161
62	0.558367	0.762828	1161
63	0.590044	0.763423	1161
64	0.583741	0.764742	1161
65	0.58997	0.764059	1161
66	0.593204	0.76225	1161
67	0.587055	0.762922	1161
68	0.606198	0.761156	1161
69	0.600886	0.760761	1161
70	0.555291	0.760857	1161
71	0.576864	0.760703	1161
72	0.563615	0.761089	1161
73	0.575931	0.756047	1161
74	0.565848	0.760457	1161
75	0.55213	0.762728	1161
76	0.573585	0.759566	1161
77	0.578887	0.75966	1161
78	0.60727	0.765075	1161
79	0.566736	0.763211	1161
80	0.571154	0.765092	1161
81	0.593737	0.765548	1161
82	0.604775	0.757549	1161
83	0.613794	0.759797	1161
84	0.577575	0.761166	1161
85	0.583993	0.762031	1161
86	0.555358	0.765017	1161
87	0.575297	0.761241	1161
88	0.597688	0.760683	1161
89	0.571905	0.765195	1161
90	0.593516	0.761956	1161
91	0.577796	0.760638	1161
92	0.531454	0.760607	1161
93	0.583002	0.764988	1161
94	0.588266	0.765328	1161
95	0.57164	0.76133	1161
96	0.548483	0.76389	1161
97	0.59599	0.762562	1161
98	0.632956	0.762693	1161
99	0.592176	0.762343	1161
100	0.582238	0.766422	1161
1	0.0113137	0.224798	1162
2	0.00740577	0.254605	1162
3	0.0517386	0.277646	1162
4	0.149403	0.304783	1162
5	0.137557	0.324008	1162
6	0.0732783	0.349891	1162
7	0.180604	0.362329	1162
8	0.253808	0.353204	1162
9	0.290032	0.347885	1162
10	0.315613	0.37401	1162
11	0.361794	0.41312	1162
12	0.432153	0.448932	1162
13	0.475341	0.458457	1162
14	0.398139	0.474026	1162
15	0.506434	0.492333	1162
16	0.480265	0.487819	1162
17	0.470866	0.515098	1162
18	0.513644	0.476198	1162
19	0.492972	0.498164	1162
20	0.525821	0.508447	1162
21	0.536766	0.506876	1162
22	0.510928	0.506915	1162
23	0.509459	0.514598	1162
24	0.573668	0.511195	1162
25	0.549561	0.511188	1162
26	0.549691	0.508811	1162
27	0.595386	0.514027	1162
28	0.572161	0.514051	1162
29	0.546235	0.515034	1162
30	0.590416	0.514354	1162
31	0.539363	0.516969	1162
32	0.567227	0.517205	1162
33	0.551323	0.520281	1162
34	0.542454	0.528897	1162
35	0.557815	0.535365	1162
36	0.542627	0.52032	1162
37	0.560881	0.529687	1162
38	0.572327	0.524249	1162
39	0.585236	0.532576	1162
40	0.570407	0.535962	1162
41	0.567384	0.528009	1162
42	0.564042	0.536425	1162
43	0.595366	0.540368	1162
44	0.53144	0.534604	1162
45	0.563932	0.53971	1162
46	0.590988	0.535742	1162
47	0.570142	0.540188	1162
48	0.581181	0.531911	1162
49	0.553221	0.545491	1162
50	0.612745	0.540571	1162
51	0.569786	0.534207	1162
52	0.572825	0.532437	1162
53	0.542171	0.532505	1162
54	0.580498	0.546084	1162
55	0.587503	0.546311	1162
56	0.558931	0.533385	1162
57	0.573754	0.537136	1162
58	0.620503	0.543051	1162
59	0.583328	0.544632	1162
60	0.581999	0.543931	1162
61	0.573314	0.52893	1162
62	0.58412	0.544015	1162
63	0.564945	0.540082	1162
64	0.591729	0.546527	1162
65	0.628776	0.540899	1162
66	0.483656	0.546612	1162
67	0.602287	0.542082	1162
68	0.627532	0.538559	1162
69	0.629822	0.535589	1162
70	0.573461	0.541759	1162
71	0.572717	0.544931	1162
72	0.641329	0.546067	1162
73	0.604022	0.549971	1162
74	0.599909	0.545277	1162
75	0.637453	0.541381	1162
76	0.598237	0.53828	1162
77	0.596776	0.548105	1162
78	0.640897	0.545274	1162
79	0.607903	0.533907	1162
80	0.603673	0.541505	1162
81	0.606472	0.533859	1162
82	0.558772	0.541449	1162
83	0.634512	0.54256	1162
84	0.599302	0.54422	1162
85	0.626173	0.545794	1162
86	0.627879	0.546578	1162
87	0.587873	0.542289	1162
88	0.558748	0.547533	1162
89	0.552363	0.543082	1162
90	0.589066	0.543842	1162
91	0.579604	0.550837	1162
92	0.596426	0.542766	1162
93	0.603938	0.54215	1162
94	0.6092	0.536732	1162
95	0.567177	0.536778	1162
96	0.599845	0.535639	1162
97	0.598643	0.538057	1162
98	0.5961	0.53394	1162
99	0.632304	0.53867	1162
100	0.629512	0.549008	1162
1	-0.00135777	0.530237	1163
2	-0.00945941	0.560418	1163
3	0.0171563	0.570994	1163
4	0.0763881	0.574338	1163
5	0.17457	0.5757	1163
6	0.170368	0.573067	1163
7	0.223028	0.574208	1163
8	0.341036	0.56424	1163
9	0.348873	0.562325	1163
10	0.357358	0.537077	1163
11	0.419807	0.509101	1163
12	0.443828	0.479749	1163
13	0.407545	0.460804	1163
14	0.452061	0.471149	1163
15	0.505119	0.4817	1163
16	0.498784	0.514715	1163
17	0.509574	0.562694	1163
18	0.556459	0.53526	1163
19	0.558905	0.590709	1163
20	0.563933	0.585891	1163
21	0.531013	0.59743	1163
22	0.560689	0.602625	1163
23	0.546839	0.595185	1163
24	0.5852	0.610834	1163
25	0.555356	0.583242	1163
26	0.566732	0.598311	1163
27	0.590468	0.61317	1163
28	0.580491	0.612647	1163
29	0.5729	0.591841	1163
30	0.583475	0.611639	1163
31	0.585241	0.601579	1163
32	0.561051	0.620109	1163
33	0.559464	0.624484	1163
34	0.59699	0.608514	1163
35	0.623784	0.609526	1163
36	0.604977	0.60556	1163
37	0.568457	0.603872	1163
38	0.592095	0.60884	1163
39	0.607448	0.614745	1163
40	0.581427	0.615394	1163
41	0.612211	0.627723	1163
42	0.593107	0.61192	1163
43	0.60367	0.625672	1163
44	0.622067	0.627181	1163
45	0.589004	0.628973	1163
46	0.598579	0.596342	1163
47	0.618398	0.603408	1163
48	0.581353	0.607284	1163
49	0.587415	0.600153	1163
50	0.599019	0.613381	1163
51	0.601	0.617633	1163
52	0.617981	0.614316	1163
53	0.597224	0.610074	1163
54	0.603808	0.610604	1163
55	0.596857	0.62376	1163
56	0.585157	0.613387	1163
57	0.596146	0.609708	1163
58	0.583654	0.612784	1163
59	0.624032	0.610084	1163
60	0.548115	0.613016	1163
61	0.621034	0.600868	1163
62	0.62604	0.61274	1163
63	0.618758	0.606891	1163
64	0.615393	0.600313	1163
65	0.594202	0.612638	1163
66	0.619012	0.63276	1163
67	0.616094	0.620726	1163
68	0.607709	0.623915	1163
69	0.625361	0.609879	1163
70	0.626966	0.604356	1163
71	0.639456	0.623278	1163
72	0.613544	0.60071	1163
73	0.611542	0.584287	1163
74	0.637329	0.611646	1163
75	0.604897	0.600554	1163
76	0.634325	0.61257	1163
77	0.586965	0.622424	1163
78	0.6277	0.614809	1163
79	0.608396	0.623174	1163
80	0.595679	0.606112	1163
81	0.587363	0.618635	1163
82	0.631422	0.584609	1163
83	0.623481	0.62204	1163
84	0.572924	0.600238	1163
85	0.610814	0.619016	1163
86	0.631457	0.610126	1163
87	0.626333	0.602794	1163
88	0.610763	0.614414	1163
89	0.614304	0.617824	1163
90	0.610608	0.635447	1163
91	0.567387	0.603664	1163
92	0.644927	0.611669	1163
93	0.615903	0.632102	1163
94	0.615988	0.612583	1163
95	0.613356	0.623195	1163
96	0.624959	0.624899	1163
97	0.626704	0.624375	1163
98	0.625105	0.621188	1163
99	0.646056	0.634002	1163
100	0.600674	0.611545	1163
1	-0.0259317	-0.0929501	1164
2	-0.0726416	-0.0402128	1164
3	0.0308891	0.031526	1164
4	0.0952238	0.100383	1164
5	0.163923	0.178312	1164
6	0.0896957	0.248298	1164
7	0.205091	0.312533	1164
8	0.221631	0.396244	1164
9	0.279145	0.450959	1164
10	0.276731	0.481265	1164
11	0.293993	0.52001	1164
12	0.301711	0.565425	1164
13	0.377373	0.634977	1164
14	0.407163	0.661976	1164
15	0.43035	0.708652	1164
16	0.414204	0.7325	1164
17	0.430468	0.747679	1164
18	0.464902	0.754067	1164
19	0.455396	0.761073	1164
20	0.462151	0.769763	1164
21	0.431422	0.775102	1164
22	0.537271	0.781451	1164
23	0.454639	0.780684	1164
24	0.485346	0.782221	1164
25	0.500253	0.787265	1164
26	0.489851	0.782991	1164
27	0.542718	0.791214	1164
28	0.502818	0.791071	1164
29	0.510621	0.794421	1164
30	0.531427	0.795616	1164
31	0.514281	0.796567	1164
32	0.496489	0.793205	1164
33	0.471762	0.794794	1164
34	0.534311	0.793103	1164
35	0.51819	0.795768	1164
36	0.482146	0.796303	1164
37	0.563925	0.796944	1164
38	0.522794	0.799978	1164
39	0.55554	0.799943	1164
40	0.559337	0.792398	1164
41	0.508128	0.798956	1164
42	0.55132	0.800534	1164
43	0.54391	0.802808	1164
44	0.548565	0.799464	1164
45	0.535662	0.801756	1164
46	0.564347	0.802567	1164
47	0.549586	0.805754	1164
48	0.565871	0.80376	1164
49	0.537619	0.806767	1164
50	0.546028	0.804692	1164
51	0.533945	0.803921	1164
52	0.548041	0.803383	1164
53	0.578069	0.803833	1164
54	0.565124	0.805916	1164
55	0.583035	0.806345	1164
56	0.515885	0.806148	1164
57	0.514351	0.804366	1164
58	0.557004	0.807046	1164
59	0.577924	0.807508	1164
60	0.552505	0.798891	1164
61	0.582098	0.803529	1164
62	0.563926	0.805077	1164
63	0.550471	0.799629	1164
64	0.553572	0.80515	1164
65	0.582681	0.804238	1164
66	0.566666	0.804968	1164
67	0.560663	0.805793	1164
68	0.54045	0.80422	1164
69	0.566651	0.801224	1164
70	0.561642	0.803691	1164
71	0.574549	0.803395	1164
72	0.547755	0.802067	1164
73	0.562987	0.803531	1164
74	0.561651	0.804792	1164
75	0.538913	0.805085	1164
76	0.54848	0.803705	1164
77	0.543568	0.80252	1164
78	0.56717	0.805062	1164
79	0.556067	0.804115	1164
80	0.564285	0.800956	1164
81	0.572691	0.803187	1164
82	0.558276	0.803141	1164
83	0.556976	0.804059	1164
84	0.533722	0.8025	1164
85	0.585732	0.80518	1164
86	0.579089	0.803541	1164
87	0.571361	0.803735	1164
88	0.590506	0.803626	1164
89	0.572081	0.802969	1164
90	0.595517	0.805989	1164
91	0.598566	0.803336	1164
92	0.536858	0.804269	1164
93	0.577609	0.804947	1164
94	0.565073	0.802226	1164
95	0.564571	0.798949	1164
96	0.59395	0.79989	1164
97	0.535126	0.801717	1164
98	0.561108	0.799283	1164
99	0.583136	0.798688	1164
100	0.537386	0.80011	1164
1	-0.0387325	0.00283902	1170
2	-0.0328657	0.046676	1170
3	0.0821062	0.115216	1170
4	0.15407	0.188685	1170
5	0.155912	0.278255	1170
6	0.240504	0.363003	1170
7	0.302108	0.435718	1170
8	0.336867	0.486812	1170
9	0.422629	0.513957	1170
10	0.431135	0.534036	1170
11	0.458842	0.529168	1170
12	0.428467	0.550841	1170
13	0.410331	0.556519	1170
14	0.454497	0.567613	1170
15	0.437764	0.583648	1170
16	0.438088	0.60359	1170
17	0.454893	0.606341	1170
18	0.457316	0.630849	1170
19	0.474382	0.623875	1170
20	0.490725	0.635922	1170
21	0.485287	0.653523	1170
22	0.508961	0.663824	1170
23	0.484072	0.660749	1170
24	0.531192	0.679848	1170
25	0.478987	0.677437	1170
26	0.513461	0.67855	1170
27	0.471985	0.691198	1170
28	0.508183	0.693002	1170
29	0.547989	0.692363	1170
30	0.525091	0.69507	1170
31	0.567123	0.702514	1170
32	0.538016	0.700825	1170
33	0.531821	0.711041	1170
34	0.591046	0.714904	1170
35	0.55021	0.718207	1170
36	0.55922	0.715889	1170
37	0.563994	0.71639	1170
38	0.53872	0.717405	1170
39	0.527618	0.713802	1170
40	0.568549	0.720905	1170
41	0.575493	0.715656	1170
42	0.579955	0.715706	1170
43	0.559569	0.722527	1170
44	0.575463	0.724364	1170
45	0.58172	0.72674	1170
46	0.554986	0.72384	1170
47	0.588953	0.722631	1170
48	0.572281	0.719431	1170
49	0.584381	0.719605	1170
50	0.554836	0.724577	1170
51	0.583683	0.723977	1170
52	0.57368	0.716714	1170
53	0.551605	0.723636	1170
54	0.584792	0.726676	1170
55	0.556662	0.726262	1170
56	0.575195	0.724756	1170
57	0.58998	0.72723	1170
58	0.580756	0.722175	1170
59	0.575533	0.726542	1170
60	0.587364	0.729045	1170
61	0.582617	0.732394	1170
62	0.591274	0.729201	1170
63	0.598917	0.730922	1170
64	0.593945	0.73304	1170
65	0.54132	0.732852	1170
66	0.570209	0.729662	1170
67	0.581757	0.73304	1170
68	0.589368	0.72574	1170
69	0.603588	0.731885	1170
70	0.572059	0.733918	1170
71	0.593272	0.733254	1170
72	0.628755	0.731803	1170
73	0.610364	0.72875	1170
74	0.606186	0.731384	1170
75	0.602442	0.732506	1170
76	0.57602	0.731317	1170
77	0.581103	0.73195	1170
78	0.593312	0.722577	1170
79	0.573983	0.726066	1170
80	0.585262	0.727503	1170
81	0.50993	0.730323	1170
82	0.610179	0.734648	1170
83	0.576577	0.728304	1170
84	0.596119	0.728146	1170
85	0.59938	0.728946	1170
86	0.578816	0.729601	1170
87	0.594647	0.731548	1170
88	0.590919	0.732117	1170
89	0.589604	0.727909	1170
90	0.595679	0.731392	1170
91	0.596419	0.730204	1170
92	0.603934	0.725812	1170
93	0.558137	0.729096	1170
94	0.595416	0.732125	1170
95	0.573235	0.729824	1170
96	0.608104	0.725431	1170
97	0.618486	0.726816	1170
98	0.622686	0.728394	1170
99	0.616429	0.727264	1170
100	0.593428	0.727193	1170
1	0.0475815	0.035261	1171
2	0.0448796	0.0950189	1171
3	0.0961551	0.147919	1171
4	0.109951	0.186492	1171
5	0.132612	0.226965	1171
6	0.173667	0.258593	1171
7	0.211637	0.283326	1171
8	0.221598	0.310484	1171
9	0.253867	0.34703	1171
10	0.221237	0.372806	1171
11	0.289127	0.413395	1171
12	0.264485	0.427684	1171
13	0.364168	0.50184	1171
14	0.388325	0.565956	1171
15	0.429395	0.586334	1171
16	0.458993	0.639206	1171
17	0.509701	0.650252	1171
18	0.537576	0.666109	1171
19	0.512973	0.659497	1171
20	0.536616	0.675053	1171
21	0.544441	0.685377	1171
22	0.558972	0.67944	1171
23	0.583499	0.68942	1171
24	0.595911	0.690477	1171
25	0.570088	0.697741	1171
26	0.551493	0.694359	1171
27	0.581072	0.695575	1171
28	0.600962	0.691895	1171
29	0.58451	0.699974	1171
30	0.567924	0.689477	1171
31	0.592583	0.698828	1171
32	0.571459	0.70337	1171
33	0.589523	0.70462	1171
34	0.601484	0.701348	1171
35	0.599399	0.704461	1171
36	0.608999	0.706364	1171
37	0.605603	0.704132	1171
38	0.584315	0.709359	1171
39	0.583202	0.708187	1171
40	0.596279	0.708589	1171
41	0.630009	0.709041	1171
42	0.604494	0.710333	1171
43	0.629513	0.708529	1171
44	0.612216	0.707397	1171
45	0.618016	0.706244	1171
46	0.63005	0.70518	1171
47	0.601812	0.70949	1171
48	0.607598	0.704776	1171
49	0.627661	0.708983	1171
50	0.560728	0.705149	1171
51	0.585364	0.704532	1171
52	0.621846	0.710831	1171
53	0.594144	0.709462	1171
54	0.580581	0.712726	1171
55	0.57985	0.710159	1171
56	0.568417	0.704221	1171
57	0.584996	0.713055	1171
58	0.621818	0.714449	1171
59	0.633773	0.712232	1171
60	0.616294	0.714024	1171
61	0.620702	0.70727	1171
62	0.654521	0.711246	1171
63	0.610567	0.71238	1171
64	0.620701	0.711556	1171
65	0.622844	0.713898	1171
66	0.578742	0.710528	1171
67	0.632003	0.707231	1171
68	0.623591	0.71142	1171
69	0.623788	0.710218	1171
70	0.591228	0.70691	1171
71	0.633897	0.712571	1171
72	0.624861	0.713121	1171
73	0.63077	0.703389	1171
74	0.592344	0.71074	1171
75	0.57563	0.714175	1171
76	0.629465	0.704183	1171
77	0.609152	0.713359	1171
78	0.594274	0.71489	1171
79	0.640727	0.712555	1171
80	0.594836	0.708678	1171
81	0.59098	0.713072	1171
82	0.648369	0.713332	1171
83	0.578925	0.717451	1171
84	0.562377	0.712417	1171
85	0.618996	0.710588	1171
86	0.592938	0.710684	1171
87	0.602315	0.709851	1171
88	0.62251	0.714227	1171
89	0.615901	0.708679	1171
90	0.604571	0.714596	1171
91	0.645883	0.714489	1171
92	0.544507	0.71328	1171
93	0.65342	0.715326	1171
94	0.590464	0.709263	1171
95	0.595243	0.712129	1171
96	0.639544	0.708971	1171
97	0.618263	0.715485	1171
98	0.620981	0.712043	1171
99	0.627512	0.716189	1171
100	0.633246	0.714753	1171
1	0.0590619	-0.249141	1172
2	-0.0385925	-0.215032	1172
3	0.0317659	-0.166835	1172
4	0.0844413	-0.117442	1172
5	0.0931205	-0.0507273	1172
6	0.106078	0.170338	1172
7	0.0950179	0.454408	1172
8	0.222872	0.625561	1172
9	0.292771	0.634786	1172
10	0.236713	0.637003	1172
11	0.292689	0.654889	1172
12	0.336282	0.669115	1172
13	0.359058	0.678308	1172
14	0.349815	0.683877	1172
15	0.434927	0.683188	1172
16	0.470356	0.686631	1172
17	0.487512	0.686133	1172
18	0.484022	0.682793	1172
19	0.485798	0.685924	1172
20	0.511855	0.684353	1172
21	0.486242	0.68174	1172
22	0.52797	0.679634	1172
23	0.504205	0.683161	1172
24	0.462889	0.688108	1172
25	0.495093	0.68862	1172
26	0.526667	0.685827	1172
27	0.532055	0.683261	1172
28	0.491616	0.675992	1172
29	0.465538	0.69037	1172
30	0.547813	0.684059	1172
31	0.565402	0.685909	1172
32	0.52183	0.682995	1172
33	0.535693	0.691357	1172
34	0.524852	0.687706	1172
35	0.542402	0.689417	1172
36	0.499422	0.692785	1172
37	0.531733	0.688331	1172
38	0.568491	0.69288	1172
39	0.557126	0.689236	1172
40	0.518603	0.687293	1172
41	0.534123	0.687263	1172
42	0.540511	0.690478	1172
43	0.489817	0.691403	1172
44	0.542115	0.689029	1172
45	0.522055	0.693689	1172
46	0.541618	0.687429	1172
47	0.50255	0.696578	1172
48	0.582337	0.697527	1172
49	0.544188	0.687566	1172
50	0.517792	0.695474	1172
51	0.545744	0.691259	1172
52	0.517804	0.690595	1172
53	0.566412	0.689922	1172
54	0.542064	0.690216	1172
55	0.547021	0.688797	1172
56	0.557022	0.688526	1172
57	0.559627	0.693355	1172
58	0.539276	0.688968	1172
59	0.508774	0.687772	1172
60	0.507823	0.693613	1172
61	0.572675	0.691134	1172
62	0.499724	0.690956	1172
63	0.518928	0.690927	1172
64	0.562559	0.692075	1172
65	0.527537	0.692677	1172
66	0.526361	0.694275	1172
67	0.591033	0.689771	1172
68	0.54204	0.693147	1172
69	0.569631	0.692539	1172
70	0.539701	0.688684	1172
71	0.528274	0.696002	1172
72	0.542271	0.694534	1172
73	0.562968	0.694213	1172
74	0.570253	0.692619	1172
75	0.558951	0.694117	1172
76	0.537999	0.691702	1172
77	0.552057	0.69292	1172
78	0.497995	0.6926	1172
79	0.537982	0.686694	1172
80	0.566637	0.691114	1172
81	0.556426	0.694083	1172
82	0.53069	0.701151	1172
83	0.531424	0.695697	1172
84	0.584875	0.699503	1172
85	0.549969	0.700542	1172
86	0.545869	0.695645	1172
87	0.588576	0.699349	1172
88	0.503435	0.698454	1172
89	0.552428	0.697008	1172
90	0.588413	0.697793	1172
91	0.5652	0.698402	1172
92	0.531331	0.689283	1172
93	0.553076	0.691978	1172
94	0.569854	0.697204	1172
95	0.533748	0.694934	1172
96	0.583163	0.696227	1172
97	0.561183	0.690675	1172
98	0.552565	0.694419	1172
99	0.555203	0.700005	1172
100	0.510369	0.700603	1172
1	-0.0137602	-0.0294067	1173
2	0.052422	0.0467553	1173
3	0.108649	0.0967733	1173
4	0.186459	0.147722	1173
5	0.182915	0.192776	1173
6	0.217679	0.255702	1173
7	0.244091	0.312979	1173
8	0.282154	0.368325	1173
9	0.297154	0.394116	1173
10	0.31197	0.401251	1173
11	0.312015	0.419572	1173
12	0.319266	0.434647	1173
13	0.346181	0.462212	1173
14	0.377277	0.521717	1173
15	0.274534	0.544187	1173
16	0.362726	0.574713	1173
17	0.413577	0.62092	1173
18	0.445319	0.639688	1173
19	0.407582	0.644349	1173
20	0.421567	0.688605	1173
21	0.440137	0.689219	1173
22	0.505925	0.703821	1173
23	0.500326	0.718906	1173
24	0.557124	0.738748	1173
25	0.494509	0.728539	1173
26	0.493599	0.729951	1173
27	0.524421	0.74204	1173
28	0.549106	0.742469	1173
29	0.506406	0.731466	1173
30	0.506784	0.744052	1173
31	0.528551	0.754878	1173
32	0.51275	0.744133	1173
33	0.492305	0.733528	1173
34	0.520427	0.749013	1173
35	0.51938	0.743366	1173
36	0.520495	0.749163	1173
37	0.535458	0.754752	1173
38	0.500071	0.740879	1173
39	0.534508	0.75867	1173
40	0.467686	0.750129	1173
41	0.567007	0.753638	1173
42	0.580558	0.756399	1173
43	0.551038	0.755641	1173
44	0.511564	0.755696	1173
45	0.576496	0.747426	1173
46	0.541765	0.743251	1173
47	0.534262	0.756314	1173
48	0.572814	0.756358	1173
49	0.482225	0.76112	1173
50	0.563542	0.757276	1173
51	0.571054	0.745428	1173
52	0.531128	0.746195	1173
53	0.55857	0.762982	1173
54	0.567359	0.752728	1173
55	0.576969	0.763935	1173
56	0.569162	0.754884	1173
57	0.565632	0.754715	1173
58	0.573371	0.751701	1173
59	0.557972	0.765909	1173
60	0.591926	0.751221	1173
61	0.584307	0.762478	1173
62	0.561012	0.755561	1173
63	0.508267	0.747341	1173
64	0.563067	0.76503	1173
65	0.565237	0.753043	1173
66	0.602727	0.757311	1173
67	0.568546	0.757995	1173
68	0.511797	0.76454	1173
69	0.580279	0.757276	1173
70	0.560274	0.76035	1173
71	0.583138	0.757796	1173
72	0.583792	0.745318	1173
73	0.527787	0.754463	1173
74	0.569637	0.756211	1173
75	0.574377	0.754359	1173
76	0.56469	0.764408	1173
77	0.5615	0.761119	1173
78	0.580712	0.763797	1173
79	0.597416	0.765492	1173
80	0.584922	0.764577	1173
81	0.520467	0.757532	1173
82	0.602292	0.756585	1173
83	0.595402	0.752097	1173
84	0.587526	0.764299	1173
85	0.585141	0.765507	1173
86	0.566847	0.771015	1173
87	0.561269	0.752471	1173
88	0.576836	0.769626	1173
89	0.527504	0.764781	1173
90	0.581434	0.764416	1173
91	0.593458	0.760852	1173
92	0.57543	0.762964	1173
93	0.579622	0.765485	1173
94	0.589281	0.76533	1173
95	0.582478	0.760152	1173
96	0.603661	0.751176	1173
97	0.61091	0.764591	1173
98	0.578732	0.769388	1173
99	0.593467	0.757387	1173
100	0.584165	0.763955	1173
1	-0.0399146	0.0644488	1174
2	0.0370666	0.115646	1174
3	0.136962	0.166708	1174
4	0.152372	0.221314	1174
5	0.239235	0.262922	1174
6	0.217609	0.298215	1174
7	0.283079	0.327757	1174
8	0.291095	0.358157	1174
9	0.288689	0.371779	1174
10	0.330877	0.403023	1174
11	0.319066	0.430548	1174
12	0.393996	0.466169	1174
13	0.452054	0.49101	1174
14	0.475911	0.527227	1174
15	0.475307	0.563752	1174
16	0.48978	0.596588	1174
17	0.5311	0.614291	1174
18	0.51567	0.629335	1174
19	0.490494	0.62666	1174
20	0.526431	0.637092	1174
21	0.56113	0.642171	1174
22	0.545091	0.665281	1174
23	0.590122	0.66547	1174
24	0.563615	0.671047	1174
25	0.56582	0.66771	1174
26	0.582224	0.683478	1174
27	0.596157	0.677504	1174
28	0.61829	0.682434	1174
29	0.585675	0.681095	1174
30	0.563625	0.674656	1174
31	0.568346	0.687473	1174
32	0.559024	0.693995	1174
33	0.603911	0.693105	1174
34	0.586396	0.694964	1174
35	0.597586	0.685835	1174
36	0.620939	0.69858	1174
37	0.569147	0.700218	1174
38	0.604797	0.707408	1174
39	0.606013	0.699321	1174
40	0.590541	0.698052	1174
41	0.602736	0.693493	1174
42	0.563137	0.692408	1174
43	0.5947	0.701927	1174
44	0.608926	0.702923	1174
45	0.605337	0.710179	1174
46	0.624801	0.701501	1174
47	0.619505	0.699103	1174
48	0.624035	0.694973	1174
49	0.598775	0.704153	1174
50	0.619883	0.708973	1174
51	0.59885	0.700952	1174
52	0.607556	0.708131	1174
53	0.634573	0.709386	1174
54	0.608288	0.704526	1174
55	0.637704	0.704501	1174
56	0.61038	0.698216	1174
57	0.6188	0.70274	1174
58	0.595845	0.707403	1174
59	0.635116	0.696035	1174
60	0.589101	0.703233	1174
61	0.617383	0.705929	1174
62	0.576536	0.696385	1174
63	0.626085	0.700511	1174
64	0.592691	0.701178	1174
65	0.624999	0.70817	1174
66	0.611664	0.705663	1174
67	0.583682	0.709961	1174
68	0.631617	0.70774	1174
69	0.629407	0.707508	1174
70	0.625974	0.701862	1174
71	0.642477	0.70537	1174
72	0.627082	0.706537	1174
73	0.646205	0.703119	1174
74	0.627526	0.710375	1174
75	0.628136	0.698004	1174
76	0.641051	0.700431	1174
77	0.62014	0.69686	1174
78	0.596799	0.705839	1174
79	0.634952	0.706949	1174
80	0.628657	0.70689	1174
81	0.619723	0.705218	1174
82	0.61791	0.709645	1174
83	0.635431	0.705736	1174
84	0.616414	0.708042	1174
85	0.616136	0.705676	1174
86	0.627253	0.710132	1174
87	0.607243	0.710396	1174
88	0.625071	0.705278	1174
89	0.619238	0.713625	1174
90	0.631758	0.712923	1174
91	0.632353	0.708898	1174
92	0.614496	0.707692	1174
93	0.602997	0.707773	1174
94	0.637041	0.708305	1174
95	0.602799	0.708071	1174
96	0.631624	0.705599	1174
97	0.642436	0.712972	1174
98	0.618795	0.703119	1174
99	0.624928	0.711029	1174
[truncated: 501 more rows]

## Sheet: fig_2d
Actual Stiffness (Pa)	Predicted Stiffness (Pa)	model
5.92093	6.8029	1000
5.74216	6.57494	1000
5.36695	6.18909	1000
5.2304	6.0307	1000
5.34235	6.07606	1000
6.22341	5.49875	1000
5.59268	6.29448	1000
5.33971	6.0143	1000
5.77897	6.44859	1000
6.64642	5.9828	1000
4.9784	5.63475	1000
6.20001	5.55098	1000
5.472	6.1188	1000
6.05501	6.70039	1000
6.82673	6.18696	1000
5.021	5.65161	1000
5.29797	5.92276	1000
6.87854	6.26253	1000
5.80333	6.41127	1000
7.02382	6.42086	1000
5.70488	6.30748	1000
6.55725	5.96196	1000
5.86082	5.26588	1000
5.66184	6.25601	1000
6.6958	6.11091	1000
5.31749	5.90145	1000
6.50139	5.92298	1000
5.88489	6.45368	1000
5.20692	5.76733	1000
7.03708	6.48022	1000
5.3039	5.85645	1000
6.42955	6.97813	1000
6.1025	5.55518	1000
6.56572	6.0286	1000
6.07624	6.61118	1000
7.02948	6.49572	1000
5.10929	5.63494	1000
6.82138	6.30436	1000
5.87444	6.38482	1000
5.3193	5.82695	1000
6.11013	6.61347	1000
7.58139	7.09024	1000
5.97064	6.45183	1000
5.8765	6.34227	1000
6.53959	6.07588	1000
5.69235	6.15203	1000
5.86342	6.32078	1000
6.43128	5.97529	1000
7.08173	6.63002	1000
5.53582	5.96645	1000
5.9963	6.42548	1000
7.07004	6.65557	1000
7.10714	6.6959	1000
6.20779	6.61733	1000
6.57578	6.16637	1000
5.02809	5.43587	1000
5.22884	5.63617	1000
6.47583	6.08335	1000
6.15081	6.53819	1000
6.03915	6.42538	1000
5.7874	6.16787	1000
5.81174	6.19153	1000
6.54912	6.1702	1000
6.2924	6.66508	1000
6.66793	7.03286	1000
7.36661	7.00803	1000
5.8676	6.22605	1000
6.14313	6.5002	1000
5.40465	5.75358	1000
5.51108	5.85828	1000
6.79967	6.4543	1000
6.33618	5.99128	1000
5.84803	6.18933	1000
6.02186	6.35747	1000
6.2433	6.57853	1000
6.65547	6.32415	1000
6.74934	6.42319	1000
6.28797	5.96469	1000
6.6576	6.33499	1000
5.82342	6.1436	1000
6.98134	6.66534	1000
6.29365	6.60838	1000
6.28553	6.59959	1000
6.73736	6.42342	1000
5.98475	5.67133	1000
6.61266	6.30054	1000
5.07532	5.37693	1000
6.22746	6.52647	1000
6.46464	6.17109	1000
6.52292	6.22938	1000
5.82402	5.53563	1000
5.81844	6.10658	1000
5.72577	6.01072	1000
6.36378	6.64805	1000
6.16598	6.44964	1000
6.91449	6.6349	1000
6.94375	6.66881	1000
5.96224	6.23624	1000
6.79127	6.51803	1000
6.03416	5.76208	1000
6.69955	6.43408	1000
5.96087	6.22561	1000
6.52639	6.2625	1000
5.37239	5.63503	1000
6.90708	6.64496	1000
6.79112	6.52999	1000
5.35363	5.60612	1000
5.1977	4.95362	1000
6.75007	6.50679	1000
6.5676	6.32772	1000
5.9758	6.21376	1000
6.56705	6.33337	1000
6.18425	6.41601	1000
5.71623	5.94624	1000
6.23431	6.01448	1000
6.45987	6.24121	1000
6.62463	6.83991	1000
6.40847	6.61964	1000
6.03682	6.24571	1000
6.01311	6.22061	1000
5.64951	5.85647	1000
6.28958	6.08786	1000
6.25041	6.45183	1000
6.10047	5.90072	1000
6.40159	6.59981	1000
6.15678	5.97196	1000
5.92384	6.10543	1000
6.55412	6.37588	1000
5.66203	5.48859	1000
6.22444	6.39578	1000
6.4236	6.25359	1000
6.35509	6.52421	1000
6.91403	6.75218	1000
6.2457	6.40361	1000
6.46973	6.6216	1000
6.21788	6.36892	1000
5.68531	5.83331	1000
6.44069	6.57992	1000
6.58847	6.45513	1000
6.33077	6.45613	1000
6.55246	6.67761	1000
5.60287	5.72303	1000
6.89625	6.77626	1000
6.43212	6.31386	1000
6.79973	6.68238	1000
6.10599	6.2173	1000
6.80356	6.69334	1000
6.61236	6.50268	1000
6.10996	6.21497	1000
6.79594	6.69205	1000
5.79821	5.90022	1000
6.702	6.60238	1000
6.59092	6.68944	1000
7.25265	7.15421	1000
5.96994	6.06358	1000
6.73505	6.6449	1000
6.01085	6.08384	1000
5.92807	5.85611	1000
6.29856	6.22669	1000
6.36321	6.29527	1000
5.5155	5.57767	1000
6.17091	6.10892	1000
6.22396	6.28579	1000
6.15987	6.09889	1000
6.56894	6.62458	1000
5.97807	6.03291	1000
6.29338	6.34173	1000
6.43191	6.47546	1000
6.461	6.50063	1000
6.45882	6.41943	1000
6.47368	6.50792	1000
6.05276	6.08108	1000
6.41831	6.44647	1000
6.40194	6.42995	1000
6.39177	6.41959	1000
6.12535	6.1502	1000
6.91491	6.93786	1000
6.04707	6.06734	1000
5.90591	5.92382	1000
6.58905	6.60629	1000
6.27186	6.25886	1000
6.24324	6.23515	1000
5.80051	5.80503	1000
5.86482	6.78243	1001
5.55089	6.46193	1001
5.92093	6.82654	1001
5.74216	6.62581	1001
5.83594	6.69651	1001
5.61334	6.4727	1001
5.50344	6.35885	1001
5.36695	6.21965	1001
5.02598	5.84245	1001
5.34488	6.15269	1001
5.20385	5.99898	1001
5.27415	6.06046	1001
6.5567	7.34013	1001
5.5841	6.34279	1001
5.59268	6.34285	1001
6.08969	6.83605	1001
5.50897	6.25473	1001
6.16169	6.89811	1001
6.31345	7.04886	1001
5.80333	6.53817	1001
6.3129	7.04552	1001
6.1241	6.8522	1001
5.73141	6.4489	1001
5.18324	5.89022	1001
5.76865	6.4716	1001
5.29797	5.99346	1001
5.83421	6.51863	1001
6.37361	7.05073	1001
6.12299	6.78967	1001
6.3699	7.01891	1001
5.13773	5.78655	1001
5.02809	5.67216	1001
5.23309	5.8683	1001
5.21077	5.84485	1001
5.52785	6.15745	1001
5.81174	6.43315	1001
5.3193	5.93902	1001
6.63793	7.25561	1001
6.08075	6.68579	1001
6.60043	7.20304	1001
6.67608	6.07723	1001
5.65427	6.2502	1001
5.3039	5.89253	1001
6.63035	7.21877	1001
5.47325	6.05118	1001
5.92097	6.49288	1001
5.87792	6.43949	1001
5.7874	6.34101	1001
5.8765	6.42718	1001
6.03915	6.58735	1001
6.20001	5.6523	1001
6.22341	5.6759	1001
6.24679	6.79011	1001
6.52342	5.98466	1001
5.97064	6.50071	1001
6.8201	6.30113	1001
5.53582	6.05179	1001
6.1025	5.59031	1001
6.62035	6.10824	1001
6.44027	5.92835	1001
5.79045	6.2963	1001
6.66218	7.15649	1001
5.4812	5.9749	1001
6.74958	7.23177	1001
6.59951	6.13452	1001
5.45666	5.91988	1001
6.65514	6.20451	1001
5.84803	6.2949	1001
5.81844	6.25953	1001
5.58265	6.0226	1001
7.30875	6.87523	1001
6.49098	6.918	1001
6.91604	6.49123	1001
6.65629	7.07391	1001
6.18068	6.59659	1001
6.5754	6.16032	1001
5.54407	5.95801	1001
6.43128	6.0209	1001
5.86082	5.4532	1001
5.51108	5.91692	1001
5.68125	6.08485	1001
5.96087	6.36344	1001
5.54868	5.94835	1001
5.07532	5.45535	1001
5.9363	6.31451	1001
6.01311	6.38811	1001
5.68109	6.05095	1001
6.33618	5.97349	1001
6.30562	5.94418	1001
5.69741	6.0579	1001
6.09631	5.74313	1001
6.43798	6.08664	1001
6.1252	6.47122	1001
5.72035	6.05601	1001
6.59232	6.25791	1001
6.47583	6.15308	1001
6.56572	6.24467	1001
6.54912	6.22843	1001
5.64951	5.96839	1001
5.92529	6.24326	1001
6.24628	6.5614	1001
6.03682	6.34871	1001
6.47903	6.17088	1001
5.78926	6.09369	1001
6.40847	6.71093	1001
6.17392	6.46855	1001
6.20031	6.49116	1001
6.88737	6.59887	1001
6.53361	6.24843	1001
6.00349	6.28808	1001
6.06811	5.78459	1001
5.72771	6.00198	1001
6.44339	6.17341	1001
6.10599	6.37587	1001
6.22444	6.48474	1001
5.66688	5.92608	1001
6.75877	7.0168	1001
6.363	6.61976	1001
6.61616	6.36241	1001
6.18425	6.43347	1001
6.02719	6.27593	1001
6.38403	6.1353	1001
6.62284	6.3746	1001
6.29564	6.54261	1001
5.68531	5.93	1001
7.07072	7.31397	1001
5.69543	5.93348	1001
6.70135	6.46492	1001
6.43615	6.67085	1001
5.64506	5.87582	1001
6.17676	5.95021	1001
6.38888	6.16347	1001
6.44069	6.65576	1001
6.73736	6.5242	1001
5.35363	5.56064	1001
6.79427	7.00075	1001
6.62463	6.82603	1001
6.52057	6.32687	1001
6.5155	6.70766	1001
6.10996	6.3004	1001
6.40194	6.58859	1001
6.67004	6.8562	1001
6.28797	6.10667	1001
5.96577	6.14605	1001
6.82455	6.64614	1001
6.29168	6.46878	1001
6.78831	6.61322	1001
6.53654	6.70753	1001
5.66276	5.83299	1001
6.02707	5.85875	1001
6.47906	6.31137	1001
6.15678	5.994	1001
5.90899	6.06506	1001
5.66197	5.8174	1001
6.60241	6.44945	1001
5.79821	5.94733	1001
7.09799	6.95481	1001
5.1977	5.06599	1001
6.52352	6.64644	1001
5.82402	5.70271	1001
6.14613	6.26455	1001
6.05276	6.16995	1001
6.0477	6.1625	1001
6.07035	6.18099	1001
6.12535	6.23123	1001
6.13071	6.02589	1001
5.68783	5.78056	1001
6.9122	7.00331	1001
6.79594	6.7052	1001
6.6245	6.53988	1001
6.56185	6.47732	1001
6.36179	6.43938	1001
6.50258	6.42681	1001
6.37062	6.44623	1001
6.5676	6.49276	1001
6.25542	6.18117	1001
6.24324	6.31076	1001
6.28958	6.23104	1001
6.55412	6.49707	1001
6.00716	5.9515	1001
5.99972	6.05137	1001
6.41801	6.4593	1001
6.86313	6.82207	1001
5.89304	5.93219	1001
6.75957	6.79768	1001
6.12671	6.16385	1001
6.58905	6.62617	1001
6.37536	6.40677	1001
6.30312	6.33277	1001
5.92807	5.89872	1001
6.03416	6.00531	1001
6.33668	6.31237	1001
6.39105	6.37034	1001
5.79475	5.77514	1001
7.01968	7.0077	1001
6.30663	6.31349	1001
4.62342	5.4558	1002
6.56413	5.75543	1002
5.22734	6.00672	1002
5.49743	6.2711	1002
7.09972	6.32897	1002
5.77897	6.53498	1002
4.85544	5.60916	1002
4.9668	5.71756	1002
4.94931	5.68945	1002
5.19391	5.91417	1002
5.74216	6.45903	1002
6.61954	5.91936	1002
7.03708	6.33711	1002
6.98361	6.28675	1002
7.30875	6.62689	1002
6.35623	5.68347	1002
7.58139	6.91091	1002
6.74766	6.08186	1002
5.27108	5.93353	1002
6.60675	5.94461	1002
5.20256	5.86463	1002
5.9963	6.65574	1002
5.11635	5.77153	1002
6.88574	6.23217	1002
5.36695	6.01308	1002
5.59268	6.22865	1002
5.18144	5.81049	1002
5.19721	5.82491	1002
4.88596	5.51242	1002
5.92093	6.54646	1002
6.56572	5.94669	1002
6.34348	5.72694	1002
6.09802	5.48276	1002
5.98273	6.59468	1002
5.27806	5.88806	1002
5.19646	5.79637	1002
5.18974	5.78381	1002
5.86482	6.45426	1002
5.39535	5.97648	1002
6.46819	5.88757	1002
6.83914	6.27105	1002
6.3129	6.87548	1002
6.75995	6.20188	1002
5.38641	5.93796	1002
5.80333	6.34408	1002
6.1241	6.66395	1002
5.13086	5.66149	1002
5.23211	5.75893	1002
6.83278	6.30878	1002
7.02382	6.50595	1002
5.29107	5.80094	1002
6.31345	6.82283	1002
5.43851	5.93791	1002
6.94514	6.45301	1002
6.5567	7.04507	1002
6.45503	5.96708	1002
6.44819	5.96066	1002
6.24679	6.72747	1002
6.60241	6.12863	1002
6.16169	6.63108	1002
6.73736	6.27678	1002
5.30324	5.76308	1002
6.44482	5.98841	1002
6.00795	5.56223	1002
6.24403	5.79841	1002
7.01968	6.57555	1002
6.21993	5.77685	1002
7.02948	6.58701	1002
6.12299	6.56543	1002
6.9122	6.4722	1002
6.37361	6.81116	1002
6.3699	6.80605	1002
6.28797	5.85828	1002
6.33618	5.91231	1002
6.35455	5.93326	1002
7.08173	6.66978	1002
6.08969	6.50094	1002
5.8232	6.22887	1002
7.10714	6.70353	1002
6.31903	5.91761	1002
6.91366	6.51539	1002
6.63035	7.02817	1002
6.28553	6.67517	1002
6.14893	5.7791	1002
6.50046	6.13089	1002
5.4862	5.84743	1002
6.18552	5.82954	1002
5.96746	5.61154	1002
6.16598	6.51639	1002
7.09799	6.75163	1002
5.81174	6.15697	1002
5.43062	5.77554	1002
6.79427	6.45305	1002
6.05481	5.71371	1002
5.31062	5.6498	1002
6.03915	6.37749	1002
6.90708	6.57702	1002
6.5676	6.238	1002
6.08075	6.40811	1002
5.55316	5.87963	1002
6.79594	6.46967	1002
6.98134	6.65835	1002
6.60043	6.92337	1002
6.46724	6.15028	1002
5.49269	5.8094	1002
7.36661	7.05003	1002
6.63793	6.95436	1002
6.80356	6.48741	1002
5.35074	5.66307	1002
5.50085	5.8046	1002
5.7874	6.08879	1002
6.56792	6.27052	1002
6.52352	6.22947	1002
6.20214	5.91216	1002
6.5278	6.24168	1002
6.15678	5.87069	1002
5.53582	5.81944	1002
5.86601	5.58539	1002
5.91798	6.19493	1002
5.55651	5.83015	1002
5.651	5.92244	1002
5.97064	6.24076	1002
5.34451	5.60682	1002
5.62381	5.88488	1002
6.94375	6.68336	1002
6.33077	6.58826	1002
6.79112	6.53608	1002
6.01085	6.26305	1002
6.04519	5.79454	1002
5.97114	6.21982	1002
5.92807	5.6826	1002
6.46081	6.7038	1002
6.08379	5.84172	1002
6.41831	6.65827	1002
5.61688	5.85303	1002
5.81909	6.04521	1002
6.75957	6.53774	1002
6.55412	6.33437	1002
6.89625	6.67669	1002
5.54787	5.76689	1002
6.74958	6.96349	1002
6.17393	5.96615	1002
5.38146	5.58885	1002
5.69983	5.90265	1002
6.66218	6.86499	1002
7.25265	7.05416	1002
6.1919	6.38849	1002
5.62805	5.82457	1002
6.86313	6.66809	1002
6.25852	6.44073	1002
6.75877	6.5857	1002
5.69985	5.53121	1002
5.71272	5.87461	1002
5.83302	5.674	1002
6.05722	5.90218	1002
5.65985	5.81447	1002
5.77773	5.93197	1002
6.11393	5.9622	1002
5.67919	5.82934	1002
6.65629	6.80392	1002
6.01311	6.16032	1002
5.62504	5.76885	1002
5.78259	5.92629	1002
6.66793	6.81139	1002
5.91618	5.77292	1002
5.69974	5.84196	1002
6.49098	6.62847	1002
5.90308	5.76624	1002
6.24324	6.1092	1002
6.22396	6.3579	1002
5.88346	6.0029	1002
6.06705	5.94837	1002
6.55246	6.66676	1002
6.61266	6.50009	1002
5.77048	5.66282	1002
6.59092	6.68737	1002
6.58905	6.49777	1002
6.05276	5.96255	1002
6.03682	6.12308	1002
6.40847	6.48055	1002
6.29569	6.22469	1002
5.77203	5.8389	1002
5.66812	5.72957	1002
5.71824	5.65939	1002
6.91491	6.8594	1002
5.80548	5.75364	1002
5.88869	5.83819	1002
6.18425	6.23446	1002
6.36179	6.31658	1002
6.44069	6.39905	1002
6.40194	6.44043	1002
6.05884	6.09029	1002
5.68633	5.71742	1002
5.95871	5.92798	1002
6.61236	6.63891	1002
5.8028	5.82585	1002
5.9885	5.96564	1002
6.62463	6.60983	1002
7.07072	7.08415	1002
5.77361	5.78437	1002
5.88214	5.87193	1002
5.79645	5.78813	1002
6.73505	6.74167	1002
5.74935	5.75189	1002
6.35623	5.42488	1003
6.88574	6.05224	1003
6.98361	6.15069	1003
6.87854	6.04622	1003
6.82673	5.99481	1003
6.6958	5.87957	1003
6.56413	5.77661	1003
5.88622	6.63882	1003
6.55725	5.8272	1003
6.61954	5.89008	1003
6.82138	6.0938	1003
7.07004	6.35198	1003
7.09972	6.38527	1003
4.85544	5.55771	1003
6.74766	6.05255	1003
6.34851	5.66034	1003
6.53959	5.85423	1003
6.60675	5.93187	1003
4.62342	5.29705	1003
6.83278	6.16655	1003
6.46819	5.8033	1003
6.35455	5.6961	1003
6.91366	6.25538	1003
6.21993	5.56258	1003
6.75995	6.10394	1003
6.34348	5.6892	1003
6.09802	5.45715	1003
6.75059	6.11491	1003
6.97747	6.36261	1003
5.55434	6.15496	1003
6.65547	6.05547	1003
6.24403	5.64408	1003
6.52292	5.94165	1003
6.83914	6.25888	1003
6.23482	5.6579	1003
6.00795	5.43163	1003
4.88596	5.45664	1003
6.80007	6.23005	1003
4.94931	5.51641	1003
6.86037	6.30168	1003
6.94514	6.39081	1003
6.06705	5.51331	1003
6.14893	5.60019	1003
6.66494	6.11669	1003
6.44819	5.90505	1003
5.49743	6.03989	1003
6.46464	5.92456	1003
6.04519	5.50901	1003
5.86601	5.33715	1003
6.6576	6.13633	1003
5.69015	6.21022	1003
5.24742	5.76557	1003
6.58352	6.06725	1003
5.00809	5.50901	1003
6.46724	5.97008	1003
6.08379	5.58865	1003
6.52639	6.0353	1003
4.9668	5.45745	1003
6.14339	5.65459	1003
6.69955	6.21151	1003
5.27806	5.76165	1003
5.22734	5.7084	1003
6.58847	6.10816	1003
7.04962	6.57655	1003
6.50642	6.03495	1003
6.50046	6.03039	1003
6.75007	6.28011	1003
6.45503	5.98761	1003
5.46101	5.91871	1003
6.20214	5.75712	1003
6.4236	5.98208	1003
6.56705	6.14489	1003
5.35483	5.77472	1003
6.56792	6.15111	1003
6.27865	5.86888	1003
5.13086	5.53401	1003
6.23431	5.83752	1003
5.91618	5.51994	1003
5.11635	5.51216	1003
5.38641	5.78082	1003
5.96746	5.58136	1003
5.83302	5.45865	1003
5.98273	6.35546	1003
5.18974	5.5612	1003
6.30095	5.93474	1003
6.44482	6.08232	1003
5.29107	5.65236	1003
5.70488	6.06199	1003
5.31897	5.67421	1003
6.31903	5.96479	1003
5.8232	6.17727	1003
5.90308	5.55074	1003
5.18144	5.52211	1003
5.66184	6.00239	1003
5.19391	5.53283	1003
6.6075	6.27785	1003
6.18552	5.85634	1003
6.5278	6.20049	1003
5.40279	5.72739	1003
5.651	5.97559	1003
5.39535	5.71898	1003
5.31062	5.63025	1003
5.88489	6.20342	1003
6.05481	5.74094	1003
5.27108	5.58213	1003
5.54865	5.85335	1003
6.43212	6.1287	1003
5.19721	5.49998	1003
5.94116	6.24301	1003
5.23211	5.52903	1003
6.05501	6.34808	1003
6.29569	6.00346	1003
5.80548	5.51421	1003
5.42443	5.71449	1003
5.77203	5.48234	1003
5.70264	5.42012	1003
5.30324	5.58321	1003
6.46081	6.73397	1003
6.04303	6.31277	1003
6.1919	6.46153	1003
6.461	6.19947	1003
5.69235	5.9501	1003
5.92063	6.17693	1003
6.0881	5.83664	1003
6.15987	5.90906	1003
5.20256	5.44775	1003
6.43191	6.19377	1003
5.8028	5.56479	1003
6.17393	5.93705	1003
5.74935	5.5138	1003
5.68633	5.45199	1003
6.08865	6.31845	1003
5.97114	6.19718	1003
6.11013	6.33591	1003
6.06074	5.83606	1003
6.12523	6.34605	1003
5.9885	5.76918	1003
5.82342	6.04063	1003
5.88869	5.67381	1003
6.29856	6.08564	1003
5.86342	6.07551	1003
6.11393	5.90405	1003
5.79645	5.58781	1003
5.88214	5.67971	1003
5.71824	5.5206	1003
6.56144	6.36405	1003
5.93033	6.12684	1003
5.65463	5.45844	1003
6.25041	6.06079	1003
5.43851	5.62346	1003
5.69985	5.51532	1003
6.61735	6.43288	1003
5.71272	5.53055	1003
5.67919	5.49785	1003
6.06955	6.24626	1003
5.69983	5.52665	1003
5.62805	5.46118	1003
5.77048	5.60759	1003
5.66812	5.50548	1003
6.05722	5.90473	1003
5.91798	6.06777	1003
6.4525	6.31317	1003
5.50085	5.63395	1003
5.88346	6.01306	1003
5.70988	5.58221	1003
5.77773	5.65825	1003
6.05884	6.17493	1003
6.35509	6.23937	1003
5.35074	5.46048	1003
6.14313	6.24946	1003
5.55316	5.65359	1003
5.97807	5.87946	1003
5.78259	5.87769	1003
6.02186	6.11564	1003
5.81909	5.91201	1003
5.95871	5.86749	1003
5.25416	5.34168	1003
6.13126	6.04449	1003
5.61688	5.7025	1003
5.49269	5.57671	1003
5.69974	5.61742	1003
5.62504	5.56131	1003
5.4862	5.54766	1003
6.08327	6.13694	1003
5.65985	5.61294	1003
5.77361	5.7289	1003
5.34451	5.38153	1003
5.52737	5.56257	1003
5.43062	5.45808	1003
6.2433	6.26717	1003
5.19646	5.21985	1003
5.96224	5.98316	1003
6.24663	6.2273	1003
6.12697	6.10933	1003
6.22746	6.21075	1003
5.9758	5.99002	1003
6.25852	6.27242	1003
5.92384	5.93735	1003
5.55651	5.56528	1003
5.62381	5.61562	1003
5.54787	5.55541	1003
5.38146	5.3885	1003
5.73352	5.73763	1003
6.77381	5.97352	1004
6.35623	5.58081	1004
5.22734	5.97497	1004
6.86858	6.12462	1004
5.38188	6.08507	1004
5.48297	6.17497	1004
5.49743	6.17925	1004
4.9668	5.64136	1004
5.34235	6.01231	1004
5.2304	5.89958	1004
6.98361	6.3147	1004
6.50139	5.83341	1004
5.54416	6.208	1004
4.9784	5.61433	1004
6.88574	6.25519	1004
5.021	5.64713	1004
4.94931	5.5527	1004
5.27806	5.8807	1004
6.69777	6.09515	1004
5.20692	5.8058	1004
6.49839	5.91108	1004
5.29489	5.87955	1004
5.39967	5.9772	1004
6.34348	5.77035	1004
6.43588	5.8665	1004
5.39535	5.95701	1004
5.472	6.03278	1004
5.59944	6.15968	1004
6.83278	6.27481	1004
7.03756	6.48679	1004
6.35455	5.80978	1004
6.93107	6.38638	1004
5.18144	5.72045	1004
5.11635	5.65363	1004
6.68158	6.14452	1004
5.31749	5.84751	1004
5.27108	5.79693	1004
5.29107	5.81279	1004
6.60457	6.08387	1004
5.13086	5.64931	1004
6.65632	6.14434	1004
6.57578	6.06579	1004
6.91366	6.42047	1004
5.98273	6.46832	1004
5.87397	6.35814	1004
6.69083	6.20678	1004
5.62106	6.10461	1004
6.75995	6.28506	1004
6.66048	6.18745	1004
4.95431	5.42683	1004
6.59972	6.13309	1004
5.19721	5.6605	1004
5.10929	5.57197	1004
6.42955	6.88938	1004
5.82478	6.28237	1004
5.22884	5.68512	1004
5.34103	5.79232	1004
5.7576	6.20502	1004
5.75671	6.20339	1004
6.94514	6.50007	1004
6.04937	6.49425	1004
5.31145	5.75369	1004
5.23211	5.67169	1004
6.46081	6.89846	1004
6.68176	6.24765	1004
5.45051	5.88327	1004
6.413	5.98155	1004
5.20256	5.6294	1004
6.21993	5.79374	1004
6.34454	5.92103	1004
6.50293	6.08335	1004
5.40465	5.81622	1004
5.19391	5.59635	1004
6.43318	6.03338	1004
6.79967	6.40578	1004
6.74934	6.35753	1004
6.83914	6.45257	1004
6.16903	6.55326	1004
6.91403	6.53271	1004
6.73799	6.35982	1004
6.79127	6.42276	1004
5.48237	5.84166	1004
6.50046	6.14199	1004
6.14893	5.79299	1004
5.43851	5.79429	1004
6.06705	5.72017	1004
6.81596	6.47164	1004
6.04519	5.70171	1004
5.98475	5.6445	1004
6.45503	6.11969	1004
5.48701	5.82143	1004
5.97114	6.30499	1004
6.08379	5.76183	1004
5.91618	5.59445	1004
5.60442	5.91206	1004
6.79458	6.48782	1004
5.80082	6.10222	1004
5.96746	5.67285	1004
6.82315	6.53408	1004
6.06728	5.78226	1004
5.55316	5.83779	1004
5.72577	6.00534	1004
6.64078	6.36166	1004
5.49269	5.77141	1004
5.90931	6.1874	1004
5.91798	6.19326	1004
5.83087	6.09967	1004
6.44482	6.17669	1004
6.79973	6.53237	1004
6.06425	6.3288	1004
6.00231	6.26671	1004
6.00104	6.26503	1004
5.56368	5.82546	1004
6.12961	5.86817	1004
5.49646	5.75716	1004
6.15081	6.40703	1004
5.62946	5.88184	1004
6.2924	6.54307	1004
6.702	6.45151	1004
5.50085	5.74585	1004
5.8676	6.10154	1004
5.61688	5.84026	1004
5.37239	5.59207	1004
5.43062	5.64963	1004
5.93937	6.15223	1004
5.4862	5.6952	1004
5.85691	6.06236	1004
6.20779	6.41172	1004
5.73331	5.93673	1004
5.84386	6.04208	1004
6.18024	5.98497	1004
5.35074	5.54532	1004
5.71623	5.90568	1004
6.5278	6.34187	1004
5.66203	5.47678	1004
5.62381	5.79955	1004
6.29569	6.14215	1004
5.36297	5.21119	1004
5.60287	5.7452	1004
6.10036	5.96395	1004
6.56894	6.43438	1004
6.25605	6.38857	1004
6.38201	6.25084	1004
5.19646	5.32349	1004
6.52361	6.40115	1004
6.27254	6.15156	1004
6.75152	6.63128	1004
6.30812	6.19082	1004
6.61945	6.5047	1004
5.66812	5.55409	1004
5.8028	5.69124	1004
5.54787	5.65679	1004
5.65985	5.76871	1004
6.17091	6.06416	1004
6.36378	6.46587	1004
6.07368	6.17192	1004
5.87511	5.77713	1004
6.58244	6.48503	1004
5.88869	5.79264	1004
5.77773	5.87378	1004
5.62504	5.71946	1004
6.04707	5.95291	1004
5.55651	5.65014	1004
6.25852	6.34972	1004
6.21951	6.12843	1004
5.80548	5.71863	1004
6.60335	6.68778	1004
5.68633	5.60322	1004
5.69974	5.78007	1004
6.27096	6.19545	1004
5.5155	5.5908	1004
5.9885	5.92013	1004
5.74935	5.68684	1004
5.79645	5.7341	1004
6.47431	6.4185	1004
5.34451	5.39657	1004
6.04395	5.99387	1004
6.28211	6.33134	1004
5.71272	5.75476	1004
5.77203	5.73193	1004
6.38784	6.35014	1004
6.32858	6.29187	1004
5.80051	5.76536	1004
6.32381	6.2892	1004
5.88272	5.85068	1004
5.88214	5.90548	1004
6.46973	6.48868	1004
6.35104	6.36627	1004
5.67919	5.69389	1004
5.84991	5.86161	1004
5.62805	5.63933	1004
5.77048	5.78076	1004
5.96994	5.97902	1004
6.33261	6.32373	1004
6.15652	6.15208	1004
5.90591	5.90952	1004
6.42665	6.43021	1004
5.69983	5.69671	1004
6.77381	5.94407	1040
7.17768	6.43097	1040
5.88622	6.62234	1040
5.69015	6.42041	1040
7.10674	6.37707	1040
5.55434	6.27044	1040
5.29489	5.99453	1040
6.86858	6.16916	1040
6.50466	5.81934	1040
7.05422	6.37694	1040
6.83112	6.16318	1040
7.03708	6.37033	1040
7.02382	6.36007	1040
6.81336	6.15811	1040
6.82106	6.17264	1040
7.03306	6.38857	1040
7.58139	6.93904	1040
7.03756	6.40522	1040
6.84502	6.2147	1040
6.23786	5.61507	1040
5.77897	6.37874	1040
5.62106	6.21121	1040
6.17673	5.61122	1040
5.60768	6.16728	1040
6.27984	5.72758	1040
5.75671	6.30722	1040
7.02948	6.47915	1040
6.49839	5.95889	1040
5.58521	6.12127	1040
5.82478	6.35643	1040
5.7576	6.28644	1040
6.28553	6.80805	1040
6.69777	6.1808	1040
6.98134	6.4648	1040
5.31145	5.82787	1040
6.68158	6.17051	1040
6.65632	6.16024	1040
5.94116	6.42984	1040
6.43588	5.94904	1040
7.08173	6.59584	1040
6.69083	6.21435	1040
4.95431	5.42212	1040
5.34103	5.80585	1040
5.92063	6.37371	1040
6.08865	6.54007	1040
7.36661	6.91837	1040
6.97747	6.5342	1040
5.70918	6.14702	1040
5.9963	6.431	1040
7.10714	6.67843	1040
6.80007	6.37451	1040
6.68176	6.25681	1040
6.72649	6.31175	1040
7.04962	6.63568	1040
6.75059	6.33955	1040
5.83087	6.23797	1040
5.93033	6.32679	1040
6.69253	6.29614	1040
6.06728	5.67339	1040
5.90931	6.29942	1040
6.58352	6.19345	1040
6.02436	6.41088	1040
5.45051	5.83545	1040
6.59972	6.21728	1040
5.68498	6.06367	1040
5.60442	5.98161	1040
5.80082	6.17606	1040
6.66048	6.29408	1040
5.85848	6.21822	1040
5.48701	5.84565	1040
6.06955	6.4191	1040
5.49646	5.84285	1040
6.61266	6.2669	1040
6.66494	6.33015	1040
6.81596	6.48223	1040
6.66793	7.00016	1040
5.62946	5.95094	1040
5.30493	5.62358	1040
6.86037	6.54724	1040
6.31472	6.00411	1040
6.16598	6.47408	1040
6.82315	6.5167	1040
6.80356	6.50098	1040
6.34957	6.04961	1040
5.85691	6.14919	1040
5.56368	5.8531	1040
5.84386	6.12091	1040
6.04303	6.31933	1040
6.90708	6.63081	1040
6.06425	6.32133	1040
6.00104	6.25601	1040
5.88578	5.63638	1040
6.6075	6.35849	1040
6.37451	6.12921	1040
6.94375	6.69862	1040
6.12523	6.36559	1040
6.12961	5.88937	1040
5.59295	5.83173	1040
6.05663	5.81855	1040
6.31793	6.08053	1040
6.32741	6.56004	1040
7.25265	7.03063	1040
6.50642	6.28722	1040
6.27865	6.0698	1040
6.68859	6.89494	1040
6.08327	6.28791	1040
6.19322	5.99138	1040
6.07764	6.27761	1040
6.04395	5.84828	1040
6.61945	6.42466	1040
6.00231	6.19458	1040
6.89625	6.71441	1040
5.36297	5.18529	1040
6.30812	6.14503	1040
6.12697	6.28694	1040
6.19263	6.03288	1040
6.52361	6.3641	1040
5.73331	5.88999	1040
6.58244	6.42782	1040
6.24663	6.38937	1040
6.06297	6.20252	1040
6.25087	6.11539	1040
6.13126	6.26395	1040
6.33077	6.46314	1040
6.61236	6.48065	1040
6.79112	6.66099	1040
6.28211	6.40531	1040
6.581	6.45855	1040
6.176	6.05837	1040
6.13219	6.24592	1040
6.32389	6.21335	1040
6.07368	6.18121	1040
6.38201	6.2764	1040
6.0287	6.13166	1040
5.84991	5.94468	1040
6.47693	6.38748	1040
6.60335	6.68714	1040
6.38784	6.30568	1040
6.73505	6.65623	1040
6.56144	6.48747	1040
5.80374	5.87366	1040
6.91491	6.98045	1040
6.01085	6.06877	1040
6.30095	6.3577	1040
6.4331	6.48882	1040
6.4525	6.49932	1040
6.22396	6.17861	1040
5.88272	5.92752	1040
6.32858	6.30685	1040
6.38239	6.39438	1040
6.61735	6.62737	1040
6.59092	6.59765	1040
6.32988	6.32368	1040
6.41831	6.41312	1040
6.55246	6.5554	1040
6.59475	6.59277	1040
5.33971	6.25826	1041
5.38188	6.26447	1041
5.21024	6.09209	1041
5.54416	6.40588	1041
5.24742	6.08333	1041
5.09642	5.92022	1041
5.39967	6.2172	1041
5.18173	5.99035	1041
5.77897	6.58663	1041
4.84351	5.65036	1041
5.08569	5.8796	1041
5.35483	6.13942	1041
6.04937	6.82979	1041
5.22515	6.00512	1041
5.33937	6.1085	1041
5.48297	6.25035	1041
5.00809	5.77124	1041
5.49721	6.2538	1041
5.46101	6.20747	1041
5.48141	6.22404	1041
5.59944	6.33764	1041
5.26079	5.99114	1041
6.01123	6.72378	1041
5.6261	6.32183	1041
5.95381	6.64773	1041
5.31607	6.00887	1041
5.40279	6.07206	1041
5.19906	5.84696	1041
5.48237	6.12412	1041
5.77089	6.41202	1041
5.42443	6.06206	1041
5.88549	6.50716	1041
5.9963	6.61347	1041
5.84219	6.45319	1041
5.31897	5.92737	1041
5.12277	5.72885	1041
5.87397	6.46736	1041
5.65243	6.24506	1041
6.16903	6.7616	1041
6.05397	6.63443	1041
5.87444	6.4492	1041
5.54865	6.08693	1041
5.92574	6.45912	1041
6.28553	6.80211	1041
5.6972	6.21141	1041
5.82764	6.34177	1041
5.66194	6.17201	1041
6.07624	6.57722	1041
7.02382	6.53105	1041
6.48836	5.99782	1041
5.17657	5.65399	1041
5.86979	6.34669	1041
5.93	6.40411	1041
6.45395	5.98212	1041
6.89525	6.42815	1041
6.92987	6.4656	1041
7.02948	6.56556	1041
5.88046	6.344	1041
5.54444	6.00033	1041
5.8689	6.32059	1041
6.64642	6.19604	1041
6.70627	6.25883	1041
5.64591	6.0901	1041
6.33454	6.7727	1041
6.82691	6.39148	1041
5.83968	6.2711	1041
6.93107	6.49997	1041
5.45337	5.87744	1041
6.33198	6.75172	1041
6.34851	5.93316	1041
5.61335	6.02802	1041
7.08173	6.67471	1041
6.16598	6.56668	1041
7.03708	6.63812	1041
7.58139	7.18354	1041
5.25416	5.65112	1041
5.89498	5.5029	1041
5.93937	6.32779	1041
6.58799	6.2001	1041
5.8362	6.20633	1041
6.18454	5.82329	1041
5.39509	5.75183	1041
6.30625	5.95009	1041
5.90196	6.24954	1041
5.90546	6.24627	1041
5.93899	6.27913	1041
6.3605	6.02204	1041
5.96214	6.3005	1041
5.81055	6.14789	1041
6.23179	6.5677	1041
6.61004	6.27789	1041
6.38771	6.71901	1041
6.73601	6.40477	1041
6.16022	6.48959	1041
6.66793	6.99377	1041
6.53484	6.21074	1041
6.60457	6.2869	1041
5.63341	5.94701	1041
6.413	6.10473	1041
6.07329	6.38053	1041
6.32665	6.02038	1041
7.36661	7.0619	1041
7.10714	6.80413	1041
5.87642	6.17904	1041
6.68965	6.38992	1041
5.52737	5.82492	1041
5.73352	6.02576	1041
6.30606	6.01587	1041
5.23492	5.51999	1041
6.29365	6.57568	1041
6.37355	6.09289	1041
6.21788	6.49531	1041
6.98134	6.70995	1041
6.66585	6.39941	1041
6.37716	6.642	1041
6.34454	6.08236	1041
6.91449	6.6531	1041
6.33803	6.07849	1041
6.79235	6.53369	1041
6.39114	6.64926	1041
5.40429	5.66115	1041
6.19165	6.44169	1041
6.23482	5.98702	1041
6.73799	6.49167	1041
6.18308	5.94596	1041
5.87972	5.64396	1041
6.33261	6.56625	1041
6.01085	6.23971	1041
6.38333	6.1626	1041
6.37082	6.5911	1041
6.39718	6.18632	1041
6.94375	6.73476	1041
6.45036	6.24252	1041
5.87511	6.0732	1041
6.40159	6.59908	1041
6.29645	6.10287	1041
6.27096	6.46016	1041
6.33077	6.51765	1041
6.25605	6.44215	1041
5.79994	5.98399	1041
6.06074	6.24454	1041
6.90708	6.7235	1041
6.50293	6.32146	1041
6.43318	6.25488	1041
6.61266	6.44044	1041
6.41831	6.58997	1041
5.86125	6.03256	1041
6.39796	6.5691	1041
6.0612	6.23056	1041
7.25265	7.08502	1041
6.19163	6.02782	1041
6.54976	6.38656	1041
6.55503	6.39375	1041
6.79458	6.63519	1041
5.82795	5.98612	1041
6.2457	6.4022	1041
6.41606	6.26413	1041
6.29338	6.44423	1041
6.17363	6.02513	1041
5.77578	5.92247	1041
5.53416	5.67555	1041
6.22396	6.36289	1041
6.03841	6.17719	1041
6.42665	6.5647	1041
6.46228	6.59871	1041
6.32381	6.4602	1041
6.47368	6.60338	1041
6.47431	6.60213	1041
6.2926	6.41942	1041
6.37319	6.49974	1041
6.26346	6.13706	1041
6.45987	6.33547	1041
6.55246	6.67681	1041
6.89625	6.77976	1041
6.10036	6.21598	1041
6.33982	6.45541	1041
6.14339	6.02919	1041
6.35104	6.46372	1041
6.59092	6.70109	1041
6.15652	6.26237	1041
6.79112	6.68929	1041
5.88484	5.98599	1041
5.70988	5.81029	1041
6.10047	6.00152	1041
6.64078	6.54388	1041
6.38682	6.48217	1041
5.90455	5.99374	1041
6.1174	6.20527	1041
6.59134	6.51211	1041
6.91491	6.99362	1041
6.45882	6.38276	1041
6.80356	6.72875	1041
6.36321	6.28914	1041
6.10791	6.03452	1041
5.99765	6.06783	1041
6.0881	6.15042	1041
5.90446	5.96476	1041
5.83118	5.89145	1041
6.32885	6.2733	1041
6.27186	6.32736	1041
6.50682	6.45392	1041
6.03239	5.98078	1041
6.18024	6.12875	1041
5.77301	5.72318	1041
6.21951	6.26738	1041
5.65463	5.694	1041
5.70264	5.67333	1041
4.96888	4.99634	1041
5.53049	5.55088	1041
5.85153	5.87168	1041
6.07256	6.09108	1041
6.27254	6.29039	1041
6.73505	6.75095	1041
5.80698	5.79159	1041
6.40734	6.39549	1041
6.61236	6.60086	1041
6.39177	6.38081	1041
6.75152	6.76011	1041
5.21024	6.14533	1042
5.09642	5.94399	1042
4.84351	5.67653	1042
5.77089	6.59543	1042
5.18173	5.99315	1042
5.77897	6.58363	1042
5.22515	6.02873	1042
6.07629	6.85327	1042
5.19906	5.95143	1042
5.33937	6.08489	1042
5.31607	6.06036	1042
5.48141	6.22448	1042
5.08569	5.82001	1042
6.04264	6.76082	1042
5.26079	5.97829	1042
5.95381	6.65996	1042
5.93	6.61192	1042
6.81336	6.14175	1042
5.6261	6.28572	1042
6.01123	6.6643	1042
5.49721	6.14358	1042
5.88046	6.5094	1042
5.58521	6.21169	1042
5.60768	6.2307	1042
5.70918	6.33081	1042
6.84502	6.22562	1042
5.82764	6.44023	1042
7.58139	6.98517	1042
5.9963	6.59057	1042
6.7351	6.15523	1042
7.03708	6.45937	1042
5.84219	6.41853	1042
5.68498	6.26052	1042
5.54444	6.1159	1042
6.68859	7.2514	1042
5.12277	5.68536	1042
6.05397	6.6027	1042
5.65243	6.19896	1042
6.15249	6.69463	1042
5.88549	6.41727	1042
6.4587	6.98545	1042
6.22481	6.73969	1042
6.48836	5.97755	1042
6.7359	6.22733	1042
6.50466	6.00219	1042
5.89498	5.39327	1042
5.30493	5.80623	1042
5.17657	5.67698	1042
5.23492	5.73234	1042
5.61335	6.10435	1042
5.86979	6.35929	1042
7.05422	6.56586	1042
7.02382	6.53625	1042
7.17768	6.69032	1042
5.8689	6.35412	1042
6.73601	6.25451	1042
6.58799	6.10904	1042
6.02436	6.49962	1042
5.6972	6.16847	1042
5.83968	6.30894	1042
6.62117	6.15395	1042
5.64591	6.11162	1042
6.23786	5.77469	1042
7.03306	6.57418	1042
5.92574	6.37857	1042
6.84087	6.39118	1042
7.08173	6.63832	1042
7.10674	6.66728	1042
5.85848	6.29107	1042
6.92987	6.50019	1042
6.83112	6.40229	1042
6.33198	6.76047	1042
6.98264	6.55566	1042
5.66194	6.08877	1042
6.89525	6.46929	1042
6.82106	6.3962	1042
6.06297	6.46555	1042
5.59295	5.99061	1042
6.70627	6.30965	1042
6.32741	6.72374	1042
6.33454	6.72731	1042
6.32988	6.7208	1042
6.75722	7.14293	1042
6.16598	6.54015	1042
6.30606	5.93236	1042
6.17673	5.80579	1042
6.61004	6.24276	1042
5.8362	6.20258	1042
6.45395	6.08807	1042
6.07764	6.44259	1042
6.32665	5.96792	1042
6.13219	6.49019	1042
5.93899	6.29598	1042
7.10714	6.75135	1042
5.80374	6.15858	1042
6.27984	5.93791	1042
6.3605	6.02103	1042
6.68965	6.35061	1042
5.96214	6.29566	1042
6.37716	6.70495	1042
7.01971	6.69718	1042
6.76499	7.08513	1042
7.02948	6.71436	1042
7.36661	7.0518	1042
6.18454	5.87166	1042
6.23179	6.54167	1042
5.39509	5.70355	1042
6.7606	7.06871	1042
5.63341	5.94003	1042
6.87969	6.57527	1042
5.90546	6.20814	1042
5.87642	6.17769	1042
6.82691	6.52617	1042
6.66585	6.36635	1042
6.26346	5.96651	1042
6.61844	6.32474	1042
5.45337	5.74263	1042
5.81055	6.09914	1042
6.28553	6.57296	1042
6.79235	6.50504	1042
6.53484	6.24755	1042
6.39796	6.66955	1042
7.25265	6.98562	1042
6.38239	6.6485	1042
6.39114	6.65652	1042
6.01085	6.26968	1042
6.89547	7.15014	1042
6.37355	6.12021	1042
6.66793	6.91053	1042
6.38771	6.62926	1042
6.33077	6.56785	1042
6.31472	6.07819	1042
6.0612	6.29702	1042
6.18308	5.95037	1042
5.88578	5.65646	1042
7.11923	7.34843	1042
6.4331	6.65859	1042
5.90196	6.1255	1042
6.07329	6.29436	1042
6.39718	6.17692	1042
6.55503	6.34235	1042
6.33803	6.13002	1042
6.59475	6.8016	1042
6.98134	6.77592	1042
6.72649	6.52156	1042
6.90708	6.70393	1042
5.87972	5.67842	1042
6.41831	6.61858	1042
6.25087	6.44387	1042
6.69253	6.50188	1042
5.82795	6.01797	1042
6.94375	6.75385	1042
6.64251	6.45331	1042
6.22396	6.41157	1042
6.79112	6.60368	1042
6.99733	7.17416	1042
6.30625	6.12989	1042
6.16022	6.33299	1042
6.34957	6.17779	1042
6.55246	6.71875	1042
5.53416	5.69958	1042
5.77578	5.94037	1042
6.1174	6.279	1042
6.45036	6.29106	1042
6.17363	6.0148	1042
5.86125	6.01905	1042
5.90455	6.06058	1042
6.37319	6.52905	1042
6.61266	6.45866	1042
6.38682	6.53578	1042
6.73976	6.59146	1042
6.32389	6.46676	1042
6.0287	6.17054	1042
6.29645	6.15566	1042
6.19165	6.32215	1042
6.19163	6.06259	1042
7.27851	7.14949	1042
6.19263	6.32033	1042
6.7978	6.67155	1042
7.16394	7.03831	1042
6.41606	6.29071	1042
6.80356	6.68022	1042
6.37082	6.49261	1042
5.99765	6.11716	1042
6.88107	6.99662	1042
6.89625	6.78267	1042
6.59092	6.7042	1042
7.33888	7.2289	1042
6.03239	5.92304	1042
6.85252	6.74542	1042
6.03841	6.13983	1042
6.38333	6.28334	1042
5.79994	5.89437	1042
5.53049	5.43661	1042
4.96888	5.05969	1042
6.581	6.6706	1042
5.85153	5.93824	1042
5.40429	5.48831	1042
5.83118	5.91099	1042
6.59134	6.51352	1042
6.31793	6.2407	1042
6.2926	6.3649	1042
6.32885	6.25676	1042
7.16628	7.09458	1042
6.50682	6.44093	1042
5.77301	5.71279	1042
5.80698	5.86511	1042
6.10791	6.0511	1042
6.176	6.12053	1042
6.73505	6.68026	1042
6.37451	6.32597	1042
6.61236	6.66058	1042
6.47693	6.4309	1042
6.19322	6.2334	1042
5.90446	5.94074	1042
6.40734	6.37682	1042
6.91491	6.9433	1042
7.08781	7.11215	1042
6.46228	6.48362	1042
5.88484	5.90118	1042
6.33982	6.35192	1042
6.05663	6.04485	1042
6.07256	6.06592	1042
7.06315	7.05658	1042
6.54976	6.55574	1042
5.33971	6.3827	1043
5.31607	6.35727	1043
5.6261	6.65396	1043
5.21024	6.20926	1043
5.09642	6.08673	1043
5.08569	6.05993	1043
5.60768	6.55355	1043
4.84351	5.75026	1043
5.71361	6.60899	1043
5.29797	6.15968	1043
5.431	6.2816	1043
4.92316	5.75239	1043
5.66194	6.48377	1043
5.22515	6.03378	1043
5.19946	5.97128	1043
5.58521	6.33858	1043
5.97016	6.71628	1043
5.12277	5.84736	1043
5.26079	5.97404	1043
5.70918	6.42131	1043
5.02809	5.73916	1043
5.8765	6.58613	1043
5.3039	6.00893	1043
5.87444	6.5758	1043
6.68859	7.3841	1043
5.3193	6.00685	1043
6.07624	6.75903	1043
6.02436	6.70544	1043
5.64591	6.30835	1043
5.85848	6.48544	1043
6.32741	6.95294	1043
5.45337	6.0571	1043
5.19906	5.78384	1043
5.93899	6.52321	1043
5.61869	6.19679	1043
5.30493	5.88108	1043
6.29365	6.86978	1043
5.81055	6.38199	1043
5.54444	6.1153	1043
5.59295	6.15996	1043
5.68498	6.25052	1043
6.13219	6.68954	1043
5.8362	6.38947	1043
6.32988	6.88159	1043
5.47464	6.02171	1043
6.06297	6.608	1043
5.84803	6.36412	1043
5.39509	5.89952	1043
5.51108	6.00356	1043
5.81844	6.305	1043
5.64951	6.13311	1043
6.22444	6.70105	1043
5.07532	5.55046	1043
5.96087	6.43056	1043
6.22341	5.75803	1043
5.40018	5.86104	1043
5.61335	6.07315	1043
6.07764	6.53327	1043
5.51561	5.97029	1043
5.7712	6.20596	1043
6.59475	7.02322	1043
6.2457	6.67147	1043
6.0287	6.44467	1043
5.52496	5.94003	1043
6.4331	6.848	1043
6.50466	6.09551	1043
6.84502	6.44312	1043
6.38239	6.77862	1043
6.81336	6.41774	1043
6.21788	6.60974	1043
5.53416	5.91889	1043
6.2926	6.67335	1043
5.80374	6.18431	1043
6.83112	6.45474	1043
6.40159	6.77789	1043
6.1025	5.73003	1043
7.17768	6.80655	1043
5.68531	6.0501	1043
6.64642	6.28725	1043
5.67402	6.03247	1043
6.12535	6.47614	1043
5.90455	6.24463	1043
5.89498	5.55707	1043
6.20001	5.86624	1043
6.82106	6.49226	1043
7.10674	6.77915	1043
5.86082	5.5357	1043
6.45395	6.13163	1043
6.19263	6.51369	1043
6.10996	6.42206	1043
7.05422	6.74302	1043
6.23786	5.93125	1043
6.45971	6.15411	1043
6.32389	6.62852	1043
7.03306	6.73061	1043
6.89525	6.59697	1043
5.79821	6.09639	1043
6.29338	6.59079	1043
6.47368	6.77078	1043
6.1174	6.40771	1043
5.35363	5.64112	1043
6.27984	5.99298	1043
6.17673	5.89056	1043
6.1253	6.40633	1043
6.30625	6.03432	1043
6.10599	6.37591	1043
6.83643	6.56661	1043
6.25087	6.51878	1043
5.23492	5.48625	1043
6.581	6.83179	1043
6.43128	6.18119	1043
6.47693	6.72452	1043
5.99765	6.23489	1043
6.27186	6.50861	1043
6.38521	6.17756	1043
6.0019	5.79688	1043
6.39177	6.59102	1043
6.16636	5.99014	1043
6.50682	6.67562	1043
6.47583	6.3073	1043
5.40429	5.56823	1043
6.54912	6.4042	1043
6.45036	6.59296	1043
5.85153	5.98393	1043
6.10791	6.23925	1043
6.37451	6.48783	1043
6.91449	6.80779	1043
6.41606	6.52228	1043
5.1977	5.09953	1043
6.176	6.27164	1043
5.87972	5.78647	1043
6.36321	6.4542	1043
6.03239	6.11849	1043
5.88578	5.97181	1043
5.79768	5.88367	1043
6.26346	6.34851	1043
6.33803	6.25704	1043
6.05663	6.13749	1043
6.68965	6.61269	1043
6.19322	6.26705	1043
6.31793	6.39077	1043
6.45882	6.53017	1043
6.34957	6.41711	1043
6.19163	6.13527	1043
5.92791	5.97812	1043
6.10047	6.14923	1043
6.72649	6.76768	1043
6.69253	6.73323	1043
5.53049	5.5018	1043
6.03416	6.06032	1043
5.80698	5.8267	1043
6.45987	6.47628	1043
6.66585	6.67901	1043
4.96888	4.95651	1043
5.82402	5.83472	1043
6.28958	6.29947	1043
6.31472	6.3193	1043
5.84087	5.83709	1043
6.5016	7.27958	1044
5.48297	6.25532	1044
5.86482	6.63036	1044
5.54416	6.30704	1044
5.38188	6.13789	1044
6.52342	5.79902	1044
5.39967	6.10247	1044
6.50794	7.20987	1044
5.59944	6.30047	1044
4.92316	5.6104	1044
6.5567	7.21743	1044
6.13681	6.79156	1044
6.44027	5.79285	1044
6.61922	7.26449	1044
6.29282	6.93401	1044
5.71361	6.35439	1044
6.16169	6.80187	1044
6.48068	7.10759	1044
6.45971	5.8346	1044
6.74344	7.36736	1044
6.65514	6.03193	1044
5.19946	5.81935	1044
6.55457	5.94194	1044
6.14419	6.75216	1044
5.431	6.03622	1044
6.16903	6.77176	1044
6.30562	5.71771	1044
5.87397	6.46022	1044
6.48648	7.06491	1044
6.04937	6.62332	1044
7.30875	6.74672	1044
6.43798	5.87658	1044
5.61185	6.16927	1044
5.55089	6.10302	1044
6.08969	6.6418	1044
6.31345	6.8639	1044
5.18324	5.72264	1044
6.12299	6.66197	1044
5.78101	6.31865	1044
5.48237	6.01992	1044
6.83643	6.30053	1044
6.3129	6.83793	1044
6.52345	7.04799	1044
5.25221	5.77303	1044
5.9882	6.50824	1044
6.60655	7.12649	1044
5.60958	6.11741	1044
5.95169	6.45949	1044
5.88536	6.39142	1044
5.84338	6.34895	1044
6.62284	6.11891	1044
5.69568	6.19085	1044
7.2077	6.71661	1044
6.38521	5.89486	1044
7.0517	6.56155	1044
6.38888	5.90131	1044
6.60457	6.11723	1044
6.1241	6.60971	1044
5.97016	6.45484	1044
6.47903	5.99598	1044
5.57975	6.05699	1044
6.0476	6.52061	1044
6.59041	6.11907	1044
5.89822	6.36438	1044
6.44339	5.9793	1044
6.72625	7.18859	1044
6.63793	7.09937	1044
6.37361	6.83235	1044
6.3699	6.82348	1044
6.60043	7.04525	1044
7.35923	6.9169	1044
6.08075	6.51236	1044
7.29832	6.86679	1044
6.63035	7.06175	1044
6.96416	6.53396	1044
7.09799	6.67026	1044
6.17625	6.60065	1044
6.66621	7.08616	1044
6.413	5.99921	1044
6.17161	6.5853	1044
7.40773	6.99816	1044
6.7276	6.32198	1044
6.79355	7.19888	1044
7.23872	6.84044	1044
6.14854	6.53754	1044
6.16636	5.77911	1044
6.17676	5.80226	1044
6.93107	6.55921	1044
5.87072	6.2385	1044
5.56401	5.93096	1044
6.0019	5.6391	1044
6.50293	6.1433	1044
6.25542	5.89711	1044
6.14832	6.50068	1044
5.47325	5.82329	1044
6.35965	6.01118	1044
6.30998	6.64788	1044
7.30259	6.96664	1044
7.58837	7.2534	1044
6.2295	6.56425	1044
6.12291	6.45751	1044
6.12085	6.45112	1044
6.34454	6.02167	1044
6.11402	6.43676	1044
6.35667	6.67935	1044
6.86932	6.5495	1044
5.91474	6.22827	1044
5.79475	5.48467	1044
7.04809	7.3568	1044
6.66218	6.96876	1044
5.91199	6.21402	1044
6.85253	6.5627	1044
6.138	6.42512	1044
6.24679	6.53101	1044
5.84014	6.11756	1044
6.86313	6.58991	1044
6.60241	6.32992	1044
6.25605	6.52786	1044
7.55877	7.28871	1044
6.43318	6.16381	1044
6.49098	6.75623	1044
5.84087	5.57913	1044
5.47464	5.73456	1044
5.89304	5.63422	1044
6.42665	6.68388	1044
7.29522	7.03981	1044
5.40018	5.65557	1044
5.93937	6.18093	1044
6.28866	6.5243	1044
7.55493	7.32368	1044
6.79427	7.02368	1044
5.54868	5.77515	1044
5.51561	5.74169	1044
5.7712	5.9969	1044
5.61869	5.83941	1044
7.07072	7.28956	1044
6.65629	6.85982	1044
7.48681	7.28449	1044
6.37536	6.17461	1044
6.74958	6.94984	1044
6.33261	6.53132	1044
6.17995	6.37569	1044
6.13071	5.94254	1044
6.75957	6.57585	1044
6.10676	6.28532	1044
6.95059	7.12693	1044
5.52496	5.70121	1044
6.77827	6.60467	1044
6.79458	6.62911	1044
6.98764	6.82318	1044
7.01968	6.85588	1044
6.64078	6.47767	1044
6.75877	6.92142	1044
6.23041	6.38462	1044
7.18365	7.33544	1044
6.73799	6.58647	1044
5.92791	5.78784	1044
5.58265	5.72025	1044
7.40991	7.27509	1044
5.68109	5.80748	1044
7.26972	7.14474	1044
6.35104	6.47096	1044
6.42701	6.30819	1044
5.67402	5.79234	1044
5.68125	5.79611	1044
6.9122	7.02378	1044
6.36179	6.25414	1044
6.1253	6.22539	1044
7.24549	7.34325	1044
6.0477	5.96896	1044
7.02586	6.94839	1044
6.52352	6.44733	1044
6.75152	6.82613	1044
6.47431	6.54719	1044
6.18024	6.1099	1044
6.32381	6.37939	1044
6.27096	6.31689	1044
5.66197	5.70328	1044
7.30152	7.26094	1044
6.82201	6.7912	1044
6.47858	6.50741	1044
5.79768	5.7698	1044
5.87511	5.8495	1044
6.21951	6.23349	1044
6.27254	6.28632	1044
6.15652	6.16921	1044
6.87753	6.87246	1044
7.35129	7.34794	1044
6.10036	6.10089	1044
4.62342	5.51843	1160
5.49743	6.38134	1160
5.70823	6.54758	1160
4.85544	5.64629	1160
4.88596	5.67518	1160
5.13404	5.90653	1160
5.71361	6.46988	1160
6.14419	6.89052	1160
5.98308	6.72798	1160
5.57547	6.31196	1160
5.38641	6.11045	1160
5.431	6.14816	1160
4.92316	5.63264	1160
5.98273	6.6917	1160
5.8232	6.52126	1160
5.53885	6.21268	1160
6.46081	7.13333	1160
5.61185	6.2727	1160
5.9882	6.64742	1160
5.78101	6.42817	1160
5.60958	6.24896	1160
6.08027	6.71901	1160
5.16886	5.80621	1160
5.19946	5.83274	1160
5.89822	6.49866	1160
6.1919	6.78524	1160
5.25221	5.83924	1160
5.69568	6.27786	1160
5.18974	5.76145	1160
5.84338	6.41493	1160
5.651	6.21524	1160
5.91319	6.47516	1160
5.30324	5.86243	1160
6.56413	6.00584	1160
5.95169	6.49573	1160
5.57975	6.1153	1160
5.97016	6.50438	1160
6.0476	6.57644	1160
6.98361	6.45818	1160
6.00795	5.48277	1160
5.19391	5.71509	1160
5.91798	6.42928	1160
5.40774	5.91869	1160
5.97114	6.4641	1160
6.85071	6.36073	1160
5.31062	5.79678	1160
6.45971	5.97385	1160
6.55457	6.06893	1160
5.56401	6.04799	1160
7.3118	6.83182	1160
6.17625	6.65593	1160
7.36989	6.89054	1160
5.88536	6.36167	1160
6.14854	6.61576	1160
6.83643	6.37273	1160
6.88574	6.42242	1160
5.91474	6.37422	1160
7.09972	6.64164	1160
6.14832	6.59784	1160
5.61869	6.06554	1160
6.12085	6.56447	1160
6.24403	5.80417	1160
7.16224	6.72601	1160
6.138	6.57224	1160
6.74766	6.31835	1160
6.46819	6.04005	1160
6.17161	6.58996	1160
6.69628	6.28183	1160
6.59041	6.18054	1160
[truncated: 2,769 more rows]

## Sheet: fig_3d
Activated beta1 integrin	log(predicted stiffness) (Pa)	stain intensity	Phospho-MLC	log(predicted stiffness) (Pa)	stain intensity
	4.03	164.96		5.24	182.5
	4.04	146.18		5.25	183
	4.05	188.8		5.26	178
	4.06	219		5.27	178.02
	4.07	164.27		5.28	180
	4.08	148		5.29	183
	4.09	149.85		5.3	180
	4.1	151.62		5.31	176
	4.11	149.5		5.32	178
	4.12	149.56		5.33	178
	4.13	142		5.34	182
	4.14	150.52		5.35	178.03
	4.15	184.55		5.36	185
	4.16	168		5.37	181.87
	4.17	152		5.38	182
	4.18	153.62		5.39	179
	4.19	186.58		5.4	180
	4.2	166		5.41	181
	4.21	151.12		5.42	181
	4.22	147.08		5.43	185
	4.23	147.5		5.44	187.44
	4.24	147		5.45	181
	4.25	150.13		5.46	184
	4.26	158.36		5.47	183
	4.27	155.83		5.48	181
	4.28	150.79		5.49	178
	4.29	171.31		5.5	178
	4.3	182.13		5.51	181
	4.31	175		5.52	179
	4.32	153		5.53	180
	4.33	152.01		5.54	182
	4.34	150.2		5.55	188
	4.35	155.8		5.56	187
	4.36	147.51		5.57	186
	4.37	149.45		5.58	187
	4.38	170.34		5.59	188.8
	4.39	157.6		5.6	182
	4.4	158		5.61	183
	4.41	170.08		5.62	184
	4.42	182.56		5.63	182
	4.43	195.7		5.64	181
	4.44	154		5.65	188
	4.45	167		5.66	188.62
	4.46	171		5.67	189
	4.47	200.04		5.68	189
	4.48	251		5.69	187
	4.49	217		5.7	186
	4.5	282.49		5.71	189
	4.51	266.48		5.72	189
	4.52	206		5.73	189
	4.53	179.67		5.74	190
	4.54	197.32		5.75	188
	4.55	189.59		5.76	186
	4.56	150		5.77	188
	4.57	151.13		5.78	191
	4.58	159		5.79	188
	4.59	163		5.8	188
	4.6	175		5.81	186
	4.61	213.82		5.82	186
	4.62	186.52		5.83	188
	4.63	161.68		5.84	186.86
	4.64	173.53		5.85	187
	4.65	195.42		5.86	188
	4.66	183		5.87	187.52
	4.67	166		5.88	189
	4.68	157		5.89	193
	4.69	162.04		5.9	192
	4.7	181.92		5.91	191
	4.71	168.92		5.92	188
	4.72	164.67		5.93	189
	4.73	176.58		5.94	191
	4.74	157.92		5.95	191
	4.75	153.3		5.96	189.56
	4.76	154.47		5.97	189
	4.77	157.22		5.98	187
	4.78	162		5.99	185
	4.79	171.92		6	189
	4.8	164.06		6.01	189
	4.81	163		6.02	188
	4.82	162		6.03	189
	4.83	166		6.04	190
	4.84	153		6.05	191
	4.85	151		6.06	199
	4.86	158.01		6.07	197
	4.87	157.69		6.08	199
	4.88	164.77		6.09	202
	4.89	166		6.1	197
	4.9	168		6.11	197
	4.91	165.12		6.12	197
	4.92	170.77		6.13	195
	4.93	163.91		6.14	192
	4.94	170.21		6.15	200
	4.95	167.04		6.16	199
	4.96	168.78		6.17	203
	4.97	200.1		6.18	214
	4.98	208.97		6.19	212
	4.99	260.85		6.2	214
	5	237.98		6.21	219
	5.01	225.2		6.22	223
	5.02	221.2		6.23	228
	5.03	200.56		6.24	225
	5.04	196.57		6.25	227
	5.05	204.04		6.26	222
	5.06	212		6.27	222
	5.07	226.87		6.28	222
	5.08	234.53		6.29	219
	5.09	219.38		6.3	218
	5.1	209.13		6.31	222
	5.11	217		6.32	226
	5.12	209.5		6.33	225
	5.13	218.84		6.34	228
	5.14	322.33		6.35	228
	5.15	217		6.36	231.46
	5.16	184		6.37	244
	5.17	176		6.38	242
	5.18	188		6.39	253
	5.19	210.83		6.4	306
	5.2	249		6.41	304
	5.21	225.28		6.42	314
	5.22	195		6.43	285.78
	5.23	220		6.44	284
	5.24	233		6.45	377.4
	5.25	241.98		6.46	268
	5.26	284		6.47	263
	5.27	312.05		6.48	256
	5.28	341.25		6.49	252
	5.29	389.75		6.5	262
	5.3	405.36		6.51	256
	5.31	352		6.52	266
	5.32	296		6.53	260
	5.33	248.77		6.54	259
	5.34	247.76		6.55	260.03
	5.35	276.58		6.56	257.99
	5.36	265.14		6.57	278
	5.37	249		6.58	277.55
	5.38	270		6.59	289.53
	5.39	275.05		6.6	291
	5.4	282.82		6.61	291
	5.41	259		6.62	270
	5.42	242.01		6.63	269
	5.43	283.56		6.64	274
	5.44	313.72		6.65	270
	5.45	311		6.66	272.07
	5.46	320.71		6.67	283
	5.47	310.99		6.68	289.88
	5.48	337		6.69	275
	5.49	344		6.7	281
	5.5	377.9		6.71	282
	5.51	468		6.72	273
	5.52	477		6.73	287
	5.53	447.39		6.74	277
	5.54	407.19		6.75	258
	5.55	380.01		6.76	258.2
	5.56	324.62		6.77	236
	5.57	329.35		6.78	224
	5.58	390		6.79	230
	5.59	324		6.8	230
	5.6	315.64		6.81	221.73
	5.61	291		6.82	236.33
	5.62	267
	5.63	298.59
	5.64	353.78
	5.65	371.02
	5.66	409
	5.67	398
	5.68	412
	5.69	421.23
	5.7	389
	5.71	389
	5.72	413.13
	5.73	422.74
	5.74	437.7
	5.75	469
	5.76	421
	5.77	429.9
	5.78	485
	5.79	505.4
	5.8	558.55
	5.81	635.01
	5.82	686.11
	5.83	623.32
	5.84	564
	5.85	648.52
	5.86	762.33
	5.87	730.3
	5.88	794.45
	5.89	916.35
	5.9	744.72
	5.91	803
	5.92	862.95
	5.93	881.64
	5.94	1489.99
	5.95	1055
	5.96	2087.6
	5.97	2261.36
	5.98	1793.06
	5.99	2715.8
	6	2929.84
	6.01	3087
	6.02	2830.36
	6.03	1323.72
	6.04	1744.12
	6.05	1446.49
	6.06	1279.2
	6.07	1420.5
	6.08	1799.4
	6.09	1208.96
	6.1	1037
	6.11	1074.73
	6.12	1023
	6.13	1884.82
	6.14	2998.5
	6.15	5302.48
	6.16	5273.8
	6.17	2414.22
	6.18	2627
	6.19	4450.38
	6.2	4481.3
	6.21	7585.56
	6.22	9442.96
	6.23	11135.8
	6.24	9756.12
	6.25	7304.8
	6.26	6183.12
	6.27	7430.75
	6.28	7087.08
	6.29	6680.6
	6.3	5594.44
	6.31	6163.76
	6.32	5642.52
	6.33	4749.28
	6.34	4547.28
	6.35	5821.31
	6.36	5650.2
	6.37	5641.38
	6.38	8626.5
	6.39	5240.69
	6.4	4328.64
	6.41	4190.76
	6.42	7600.4
	6.43	5610.4
	6.44	6419.48
	6.45	8927.29
	6.46	6038.53
	6.47	8041.2
	6.48	7348.16
	6.49	6562.3
	6.5	8494.7
	6.51	12139.1
	6.52	4811.39
	6.53	3416.04
	6.54	8454.68
	6.55	10871.3
	6.56	18720.9
	6.57	10311.6
	6.58	3714.32
	6.59	11729.3
	6.6	9253.6
	6.61	2652.34
	6.62	4315.95
	6.63	4621.75
	6.64	14293.1
	6.65	7649.56
	6.66	10479.3

## Sheet: fig_3e
P-MLC	sample	interval	stain	beta1 integrin	sample	interval	stain
	B1940_1_22.6.3	5.02	249.14		B1940_1_22.6.3	5.02	335.12
	B1940_1_22.6.3	5.03	221.87		B1940_1_22.6.3	5.03	368.29
	B1940_1_22.6.3	5.04	210.77		B1940_1_22.6.3	5.04	397
	B1940_1_22.6.3	5.05	221.89		B1940_1_22.6.3	5.05	475.54
	B1940_1_22.6.3	5.06	218		B1940_1_22.6.3	5.06	475.28
	B1940_1_22.6.3	5.07	196		B1940_1_22.6.3	5.07	480.22
	B1940_1_22.6.3	5.08	206.7		B1940_1_22.6.3	5.08	464.4
	B1940_1_22.6.3	5.09	210.01		B1940_1_22.6.3	5.09	491.1
	B1940_1_22.6.3	5.1	224.68		B1940_1_22.6.3	5.1	581.02
	B1940_1_22.6.3	5.11	225.31		B1940_1_22.6.3	5.11	565.86
	B1940_1_22.6.3	5.12	248.2		B1940_1_22.6.3	5.12	482.2
	B1940_1_22.6.3	5.13	268.51		B1940_1_22.6.3	5.13	451.51
	B1940_1_22.6.3	5.14	232		B1940_1_22.6.3	5.14	465
	B1940_1_22.6.3	5.15	227		B1940_1_22.6.3	5.15	565.7
	B1940_1_22.6.3	5.16	249.95		B1940_1_22.6.3	5.16	586.85
	B1940_1_22.6.3	5.17	287.2		B1940_1_22.6.3	5.17	612.2
	B1940_1_22.6.3	5.18	257		B1940_1_22.6.3	5.18	541.45
	B1940_1_22.6.3	5.19	329		B1940_1_22.6.3	5.19	574.37
	B1940_1_22.6.3	5.2	291.75		B1940_1_22.6.3	5.2	642.5
	B1940_1_22.6.3	5.21	280.65		B1940_1_22.6.3	5.21	799.15
	B1940_1_22.6.3	5.22	354.43		B1940_1_22.6.3	5.22	716
	B1940_1_22.6.3	5.23	306.31		B1940_1_22.6.3	5.23	628.62
	B1940_1_22.6.3	5.24	277.05		B1940_1_22.6.3	5.24	799
	B1940_1_22.6.3	5.25	281.64		B1940_1_22.6.3	5.25	719.64
	B1940_1_22.6.3	5.26	286		B1940_1_22.6.3	5.26	755.5
	B1940_1_22.6.3	5.27	270.81		B1940_1_22.6.3	5.27	738.81
	B1940_1_22.6.3	5.28	281.2		B1940_1_22.6.3	5.28	665
	B1940_1_22.6.3	5.29	546.4		B1940_1_22.6.3	5.29	662.4
	B1940_1_22.6.3	5.3	328.81		B1940_1_22.6.3	5.3	780
	B1940_1_22.6.3	5.31	324		B1940_1_22.6.3	5.31	777
	B1940_1_22.6.3	5.32	296.4		B1940_1_22.6.3	5.32	728.7
	B1940_1_22.6.3	5.33	325		B1940_1_22.6.3	5.33	839
	B1940_1_22.6.3	5.34	388.16		B1940_1_22.6.3	5.34	857
	B1940_1_22.6.3	5.35	310		B1940_1_22.6.3	5.35	688.41
	B1940_1_22.6.3	5.36	379.53		B1940_1_22.6.3	5.36	744
	B1940_1_22.6.3	5.37	349.3		B1940_1_22.6.3	5.37	685.15
	B1940_1_22.6.3	5.38	309		B1940_1_22.6.3	5.38	633.95
	B1940_1_22.6.3	5.39	288.8		B1940_1_22.6.3	5.39	585.16
	B1940_1_22.6.3	5.4	267.01		B1940_1_22.6.3	5.4	632.01
	B1940_1_22.6.3	5.41	260.18		B1940_1_22.6.3	5.41	669.18
	B1940_1_22.6.3	5.42	262		B1940_1_22.6.3	5.42	706.62
	B1940_1_22.6.3	5.43	255.46		B1940_1_22.6.3	5.43	722
	B1940_1_22.6.3	5.44	253		B1940_1_22.6.3	5.44	883.12
	B1940_1_22.6.3	5.45	227.51		B1940_1_22.6.3	5.45	706.51
	B1940_1_22.6.3	5.46	237.42		B1940_1_22.6.3	5.46	732.13
	B1940_1_22.6.3	5.47	225		B1940_1_22.6.3	5.47	620.42
	B1940_1_22.6.3	5.48	227		B1940_1_22.6.3	5.48	664.6
	B1940_1_22.6.3	5.49	225		B1940_1_22.6.3	5.49	700.56
	B1940_1_22.6.3	5.5	229.93		B1940_1_22.6.3	5.5	682.86
	B1940_1_22.6.3	5.51	227.51		B1940_1_22.6.3	5.51	652
	B1940_1_22.6.3	5.52	250.86		B1940_1_22.6.3	5.52	599.86
	B1940_1_22.6.3	5.53	255.37		B1940_1_22.6.3	5.53	557.37
	B1940_1_22.6.3	5.54	253.24		B1940_1_22.6.3	5.54	605.72
	B1940_1_22.6.3	5.55	236		B1940_1_22.6.3	5.55	690.74
	B1940_1_22.6.3	5.56	225		B1940_1_22.6.3	5.56	699
	B1940_1_22.6.3	5.57	227		B1940_1_22.6.3	5.57	555.36
	B1940_1_22.6.3	5.58	226.79		B1940_1_22.6.3	5.58	637
	B1940_1_22.6.3	5.59	246		B1940_1_22.6.3	5.59	686.5
	B1940_1_22.6.3	5.6	305.26		B1940_1_22.6.3	5.6	667.26
	B1940_1_22.6.3	5.61	311		B1940_1_22.6.3	5.61	582.81
	B1940_1_22.6.3	5.62	310.89		B1940_1_22.6.3	5.62	628.89
	B1940_1_22.6.3	5.63	285		B1940_1_22.6.3	5.63	614.47
	B1940_1_22.6.3	5.64	318		B1940_1_22.6.3	5.64	652.74
	B1940_1_22.6.3	5.65	340		B1940_1_22.6.3	5.65	670.23
	B1940_1_22.6.3	5.66	348.45		B1940_1_22.6.3	5.66	634.45
	B1940_1_22.6.3	5.67	361.53		B1940_1_22.6.3	5.67	629.12
	B1940_1_22.6.3	5.68	331		B1940_1_22.6.3	5.68	630
	B1940_1_22.6.3	5.69	342		B1940_1_22.6.3	5.69	656
	B1940_1_22.6.3	5.7	349.23		B1940_1_22.6.3	5.7	761.15
	B1940_1_22.6.3	5.71	335		B1940_1_22.6.3	5.71	615.07
	B1940_1_22.6.3	5.72	307		B1940_1_22.6.3	5.72	620.25
	B1940_1_22.6.3	5.73	303		B1940_1_22.6.3	5.73	607.59
	B1940_1_22.6.3	5.74	272.43		B1940_1_22.6.3	5.74	598
	B1940_1_22.6.3	5.75	284.88		B1940_1_22.6.3	5.75	658.88
	B1940_1_22.6.3	5.76	349		B1940_1_22.6.3	5.76	633
	B1940_1_22.6.3	5.77	374.84		B1940_1_22.6.3	5.77	644
	B1940_1_22.6.3	5.78	361.65		B1940_1_22.6.3	5.78	564
	B1940_1_22.6.3	5.79	342		B1940_1_22.6.3	5.79	564
	B1940_1_22.6.3	5.8	291		B1940_1_22.6.3	5.8	597
	B1940_1_22.6.3	5.81	296		B1940_1_22.6.3	5.81	697.8
	B1940_1_22.6.3	5.82	298		B1940_1_22.6.3	5.82	731.83
	B1940_1_22.6.3	5.83	257.76		B1940_1_22.6.3	5.83	757.04
	B1940_1_22.6.3	5.84	233.91		B1940_1_22.6.3	5.84	672.91
	B1940_1_22.6.3	5.85	262		B1940_1_22.6.3	5.85	662.93
	B1940_1_22.6.3	5.86	290		B1940_1_22.6.3	5.86	591
	B1940_1_22.6.3	5.87	242		B1940_1_22.6.3	5.87	626
	B1940_1_22.6.3	5.88	231		B1940_1_22.6.3	5.88	788
	B1940_1_22.6.3	5.89	218		B1940_1_22.6.3	5.89	726.56
	B1940_1_22.6.3	5.9	213		B1940_1_22.6.3	5.9	634
	B1940_1_22.6.3	5.91	259		B1940_1_22.6.3	5.91	592
	B1940_1_22.6.3	5.92	213.14		B1940_1_22.6.3	5.92	617
	B1940_1_22.6.3	5.93	221		B1940_1_22.6.3	5.93	640
	B1940_1_22.6.3	5.94	273		B1940_1_22.6.3	5.94	611.85
	B1940_1_22.6.3	5.95	270		B1940_1_22.6.3	5.95	631.82
	B1940_1_22.6.3	5.96	285.93		B1940_1_22.6.3	5.96	600.93
	B1940_1_22.6.3	5.97	246		B1940_1_22.6.3	5.97	564.42
	B1940_1_22.6.3	5.98	275		B1940_1_22.6.3	5.98	528
	B1940_1_22.6.3	5.99	327		B1940_1_22.6.3	5.99	602
	B1940_1_22.6.3	6	362		B1940_1_22.6.3	6	1392
	B1940_1_22.6.3	6.01	422		B1940_1_22.6.3	6.01	2446.71
	B1940_1_22.6.3	6.02	470		B1940_1_22.6.3	6.02	2180
	B1940_1_22.6.3	6.03	460		B1940_1_22.6.3	6.03	2078.88
	B1940_1_22.6.3	6.04	415		B1940_1_22.6.3	6.04	2274.7
	B1940_1_22.6.3	6.05	398		B1940_1_22.6.3	6.05	1562
	B1940_1_22.6.3	6.06	333		B1940_1_22.6.3	6.06	1153
	B1940_1_22.6.3	6.07	319		B1940_1_22.6.3	6.07	1053
	B1940_1_22.6.3	6.08	314		B1940_1_22.6.3	6.08	1001.25
	B1940_1_22.6.3	6.09	379		B1940_1_22.6.3	6.09	891
	B1940_1_22.6.3	6.1	369		B1940_1_22.6.3	6.1	849.22
	B1940_1_22.6.3	6.11	330		B1940_1_22.6.3	6.11	773.38
	B1940_1_22.6.3	6.12	315.43		B1940_1_22.6.3	6.12	778
	B1940_1_22.6.3	6.13	320.4		B1940_1_22.6.3	6.13	770.8
	B1940_1_22.6.3	6.14	324		B1940_1_22.6.3	6.14	660
	B1940_1_22.6.3	6.15	328.41		B1940_1_22.6.3	6.15	682
	B1940_1_22.6.3	6.16	329		B1940_1_22.6.3	6.16	677
	B1940_1_22.6.3	6.17	362		B1940_1_22.6.3	6.17	684.74
	B1940_1_22.6.3	6.18	328		B1940_1_22.6.3	6.18	640.7
	B1940_1_22.6.3	6.19	360		B1940_1_22.6.3	6.19	697.78
	B1940_1_22.6.3	6.2	363		B1940_1_22.6.3	6.2	762
	B1940_1_22.6.3	6.21	326		B1940_1_22.6.3	6.21	846
	B1940_1_22.6.3	6.22	312		B1940_1_22.6.3	6.22	1092.06
	B1940_1_22.6.3	6.23	308		B1940_1_22.6.3	6.23	1310.44
	B1940_1_22.6.3	6.24	345.3		B1940_1_22.6.3	6.24	1090.3
	B1940_1_22.6.3	6.25	334		B1940_1_22.6.3	6.25	1212.72
	B1940_1_22.6.3	6.26	352		B1940_1_22.6.3	6.26	1326.91
	B1940_1_22.6.3	6.27	374		B1940_1_22.6.3	6.27	1295.6
	B1940_1_22.6.3	6.28	404		B1940_1_22.6.3	6.28	1705.1
	B1940_1_22.6.3	6.29	416		B1940_1_22.6.3	6.29	2034.56
	B1940_1_22.6.3	6.3	415		B1940_1_22.6.3	6.3	1952
	B1940_1_22.6.3	6.31	410.86		B1940_1_22.6.3	6.31	2202.86
	B1940_1_22.6.3	6.32	420		B1940_1_22.6.3	6.32	2007.44
	B1940_1_22.6.3	6.33	400		B1940_1_22.6.3	6.33	2464.46
	B1940_1_22.6.3	6.34	409		B1940_1_22.6.3	6.34	2074.5
	B1940_1_22.6.3	6.35	431		B1940_1_22.6.3	6.35	1589.3
	B1940_1_22.6.3	6.36	391		B1940_1_22.6.3	6.36	1410.13
	B1940_1_22.6.3	6.37	399.55		B1940_1_22.6.3	6.37	1342
	B1940_1_22.6.3	6.38	411		B1940_1_22.6.3	6.38	1362
	B1940_1_22.6.3	6.39	422.06		B1940_1_22.6.3	6.39	1294.12
	B1940_1_22.6.3	6.4	446		B1940_1_22.6.3	6.4	1288.87
	B1940_1_22.6.3	6.41	442		B1940_1_22.6.3	6.41	1191.37
	B1940_1_22.6.3	6.42	414		B1940_1_22.6.3	6.42	1208.64
	B1940_1_22.6.3	6.43	408		B1940_1_22.6.3	6.43	2093.5
	B1940_1_22.6.3	6.44	395		B1940_1_22.6.3	6.44	1278
	B1940_1_22.6.3	6.45	395		B1940_1_22.6.3	6.45	887
	B1940_1_22.6.3	6.46	289.16		B1940_1_22.6.3	6.46	613
	B1940_1_22.6.3	6.47	234		B1940_1_22.6.3	6.47	487.51
	B1940_1_22.6.3	6.48	220.66		B1940_1_22.6.3	6.48	441
	B1940_1_22.6.3	6.49	212		B1940_1_22.6.3	6.49	444
	B1940_1_22.6.3	6.5	218		B1940_1_22.6.3	6.5	473
	B1940_1_22.6.3	6.51	208		B1940_1_22.6.3	6.51	452
	B1940_1_22.6.3	6.52	174		B1940_1_22.6.3	6.52	442
	B1940_1_22.6.3	6.53	165		B1940_1_22.6.3	6.53	369
	B1940_1_22.6.3	6.54	166		B1940_1_22.6.3	6.54	330.74
	B1940_1_22.6.3	6.55	154		B1940_1_22.6.3	6.55	281
	B1940_1_22.6.3	6.56	146		B1940_1_22.6.3	6.56	230
	B1940_1_22.6.3	6.57	136.68		B1940_1_22.6.3	6.57	157.96
	B1940_2_22.6.3	4.03	123		B1940_2_22.6.3	4.03	164.96
	B1940_2_22.6.3	4.04	122.59		B1940_2_22.6.3	4.04	146.18
	B1940_2_22.6.3	4.05	123		B1940_2_22.6.3	4.05	188.8
	B1940_2_22.6.3	4.06	123		B1940_2_22.6.3	4.06	219
	B1940_2_22.6.3	4.07	123.27		B1940_2_22.6.3	4.07	164.27
	B1940_2_22.6.3	4.08	122		B1940_2_22.6.3	4.08	148
	B1940_2_22.6.3	4.09	122		B1940_2_22.6.3	4.09	149.85
	B1940_2_22.6.3	4.1	122		B1940_2_22.6.3	4.1	151.62
	B1940_2_22.6.3	4.11	122.75		B1940_2_22.6.3	4.11	149.5
	B1940_2_22.6.3	4.12	123.12		B1940_2_22.6.3	4.12	149.56
	B1940_2_22.6.3	4.13	123		B1940_2_22.6.3	4.13	142
	B1940_2_22.6.3	4.14	124.26		B1940_2_22.6.3	4.14	150.52
	B1940_2_22.6.3	4.15	122.11		B1940_2_22.6.3	4.15	184.55
	B1940_2_22.6.3	4.16	122		B1940_2_22.6.3	4.16	168
	B1940_2_22.6.3	4.17	123		B1940_2_22.6.3	4.17	152
	B1940_2_22.6.3	4.18	122.62		B1940_2_22.6.3	4.18	153.62
	B1940_2_22.6.3	4.19	123		B1940_2_22.6.3	4.19	186.58
	B1940_2_22.6.3	4.2	124		B1940_2_22.6.3	4.2	166
	B1940_2_22.6.3	4.21	122		B1940_2_22.6.3	4.21	151.12
	B1940_2_22.6.3	4.22	123		B1940_2_22.6.3	4.22	147.08
	B1940_2_22.6.3	4.23	123.5		B1940_2_22.6.3	4.23	147.5
	B1940_2_22.6.3	4.24	123		B1940_2_22.6.3	4.24	147
	B1940_2_22.6.3	4.25	123		B1940_2_22.6.3	4.25	150.13
	B1940_2_22.6.3	4.26	124		B1940_2_22.6.3	4.26	158.36
	B1940_2_22.6.3	4.27	123		B1940_2_22.6.3	4.27	155.83
	B1940_2_22.6.3	4.28	123		B1940_2_22.6.3	4.28	150.79
	B1940_2_22.6.3	4.29	122.77		B1940_2_22.6.3	4.29	171.31
	B1940_2_22.6.3	4.3	123		B1940_2_22.6.3	4.3	182.13
	B1940_2_22.6.3	4.31	124		B1940_2_22.6.3	4.31	175
	B1940_2_22.6.3	4.32	123		B1940_2_22.6.3	4.32	153
	B1940_2_22.6.3	4.33	123.01		B1940_2_22.6.3	4.33	152.01
	B1940_2_22.6.3	4.34	124		B1940_2_22.6.3	4.34	150.2
	B1940_2_22.6.3	4.35	123		B1940_2_22.6.3	4.35	155.8
	B1940_2_22.6.3	4.36	124		B1940_2_22.6.3	4.36	147.51
	B1940_2_22.6.3	4.37	124		B1940_2_22.6.3	4.37	149.45
	B1940_2_22.6.3	4.38	123		B1940_2_22.6.3	4.38	170.34
	B1940_2_22.6.3	4.39	123		B1940_2_22.6.3	4.39	157.6
	B1940_2_22.6.3	4.4	124		B1940_2_22.6.3	4.4	158
	B1940_2_22.6.3	4.41	124		B1940_2_22.6.3	4.41	170.08
	B1940_2_22.6.3	4.42	130		B1940_2_22.6.3	4.42	182.56
	B1940_2_22.6.3	4.43	136.35		B1940_2_22.6.3	4.43	195.7
	B1940_2_22.6.3	4.44	141.33		B1940_2_22.6.3	4.44	154
	B1940_2_22.6.3	4.45	137		B1940_2_22.6.3	4.45	167
	B1940_2_22.6.3	4.46	137		B1940_2_22.6.3	4.46	171
	B1940_2_22.6.3	4.47	149.04		B1940_2_22.6.3	4.47	200.04
	B1940_2_22.6.3	4.48	173		B1940_2_22.6.3	4.48	251
	B1940_2_22.6.3	4.49	167		B1940_2_22.6.3	4.49	217
	B1940_2_22.6.3	4.5	172		B1940_2_22.6.3	4.5	282.49
	B1940_2_22.6.3	4.51	179.68		B1940_2_22.6.3	4.51	266.48
	B1940_2_22.6.3	4.52	181.44		B1940_2_22.6.3	4.52	206
	B1940_2_22.6.3	4.53	162.68		B1940_2_22.6.3	4.53	179.67
	B1940_2_22.6.3	4.54	155.96		B1940_2_22.6.3	4.54	197.32
	B1940_2_22.6.3	4.55	153.18		B1940_2_22.6.3	4.55	189.59
	B1940_2_22.6.3	4.56	134.11		B1940_2_22.6.3	4.56	150
	B1940_2_22.6.3	4.57	124		B1940_2_22.6.3	4.57	151.13
	B1940_2_22.6.3	4.58	125		B1940_2_22.6.3	4.58	159
	B1940_2_22.6.3	4.59	124		B1940_2_22.6.3	4.59	163
	B1940_2_22.6.3	4.6	125		B1940_2_22.6.3	4.6	175
	B1940_2_22.6.3	4.61	128		B1940_2_22.6.3	4.61	213.82
	B1940_2_22.6.3	4.62	127		B1940_2_22.6.3	4.62	186.52
	B1940_2_22.6.3	4.63	125.68		B1940_2_22.6.3	4.63	161.68
	B1940_2_22.6.3	4.64	125		B1940_2_22.6.3	4.64	173.53
	B1940_2_22.6.3	4.65	125.57		B1940_2_22.6.3	4.65	195.42
	B1940_2_22.6.3	4.66	126.49		B1940_2_22.6.3	4.66	183
	B1940_2_22.6.3	4.67	127		B1940_2_22.6.3	4.67	166
	B1940_2_22.6.3	4.68	129		B1940_2_22.6.3	4.68	157
	B1940_2_22.6.3	4.69	130		B1940_2_22.6.3	4.69	162.04
	B1940_2_22.6.3	4.7	127		B1940_2_22.6.3	4.7	181.92
	B1940_2_22.6.3	4.71	125		B1940_2_22.6.3	4.71	168.92
	B1940_2_22.6.3	4.72	125.67		B1940_2_22.6.3	4.72	164.67
	B1940_2_22.6.3	4.73	127.58		B1940_2_22.6.3	4.73	176.58
	B1940_2_22.6.3	4.74	125.46		B1940_2_22.6.3	4.74	157.92
	B1940_2_22.6.3	4.75	128		B1940_2_22.6.3	4.75	153.3
	B1940_2_22.6.3	4.76	125		B1940_2_22.6.3	4.76	154.47
	B1940_2_22.6.3	4.77	126.22		B1940_2_22.6.3	4.77	157.22
	B1940_2_22.6.3	4.78	126.24		B1940_2_22.6.3	4.78	162
	B1940_2_22.6.3	4.79	127.84		B1940_2_22.6.3	4.79	171.92
	B1940_2_22.6.3	4.8	126.06		B1940_2_22.6.3	4.8	164.06
	B1940_2_22.6.3	4.81	127		B1940_2_22.6.3	4.81	163
	B1940_2_22.6.3	4.82	128		B1940_2_22.6.3	4.82	162
	B1940_2_22.6.3	4.83	131		B1940_2_22.6.3	4.83	166
	B1940_2_22.6.3	4.84	128.27		B1940_2_22.6.3	4.84	153
	B1940_2_22.6.3	4.85	126		B1940_2_22.6.3	4.85	151
	B1940_2_22.6.3	4.86	128.01		B1940_2_22.6.3	4.86	158.01
	B1940_2_22.6.3	4.87	128		B1940_2_22.6.3	4.87	157.69
	B1940_2_22.6.3	4.88	126		B1940_2_22.6.3	4.88	164.77
	B1940_2_22.6.3	4.89	129.31		B1940_2_22.6.3	4.89	166
	B1940_2_22.6.3	4.9	139.59		B1940_2_22.6.3	4.9	168
	B1940_2_22.6.3	4.91	128		B1940_2_22.6.3	4.91	165.12
	B1940_2_22.6.3	4.92	126		B1940_2_22.6.3	4.92	170.77
	B1940_2_22.6.3	4.93	129.82		B1940_2_22.6.3	4.93	163.91
	B1940_2_22.6.3	4.94	129.21		B1940_2_22.6.3	4.94	170.21
	B1940_2_22.6.3	4.95	130.02		B1940_2_22.6.3	4.95	167.04
	B1940_2_22.6.3	4.96	134		B1940_2_22.6.3	4.96	168.78
	B1940_2_22.6.3	4.97	135.42		B1940_2_22.6.3	4.97	200.1
	B1940_2_22.6.3	4.98	145		B1940_2_22.6.3	4.98	208.97
	B1940_2_22.6.3	4.99	146.37		B1940_2_22.6.3	4.99	260.85
	B1940_2_22.6.3	5	146		B1940_2_22.6.3	5	237.98
	B1940_2_22.6.3	5.01	147		B1940_2_22.6.3	5.01	225.2
	B1940_2_22.6.3	5.02	146		B1940_2_22.6.3	5.02	221.2
	B1940_2_22.6.3	5.03	144		B1940_2_22.6.3	5.03	200.56
	B1940_2_22.6.3	5.04	145		B1940_2_22.6.3	5.04	196.57
	B1940_2_22.6.3	5.05	144.04		B1940_2_22.6.3	5.05	204.04
	B1940_2_22.6.3	5.06	148.98		B1940_2_22.6.3	5.06	212
	B1940_2_22.6.3	5.07	145		B1940_2_22.6.3	5.07	226.87
	B1940_2_22.6.3	5.08	145		B1940_2_22.6.3	5.08	234.53
	B1940_2_22.6.3	5.09	148.38		B1940_2_22.6.3	5.09	219.38
	B1940_2_22.6.3	5.1	151		B1940_2_22.6.3	5.1	209.13
	B1940_2_22.6.3	5.11	149.15		B1940_2_22.6.3	5.11	217
	B1940_2_22.6.3	5.12	148.5		B1940_2_22.6.3	5.12	209.5
	B1940_2_22.6.3	5.13	151		B1940_2_22.6.3	5.13	218.84
	B1940_2_22.6.3	5.14	151		B1940_2_22.6.3	5.14	322.33
	B1940_2_22.6.3	5.15	145		B1940_2_22.6.3	5.15	217
	B1940_2_22.6.3	5.16	145		B1940_2_22.6.3	5.16	184
	B1940_2_22.6.3	5.17	145.21		B1940_2_22.6.3	5.17	176
	B1940_2_22.6.3	5.18	146		B1940_2_22.6.3	5.18	188
	B1940_2_22.6.3	5.19	147.83		B1940_2_22.6.3	5.19	210.83
	B1940_2_22.6.3	5.2	146		B1940_2_22.6.3	5.2	249
	B1940_2_22.6.3	5.21	147		B1940_2_22.6.3	5.21	225.28
	B1940_2_22.6.3	5.22	144		B1940_2_22.6.3	5.22	195
	B1940_2_22.6.3	5.23	150.22		B1940_2_22.6.3	5.23	220
	B1940_2_22.6.3	5.24	152.1		B1940_2_22.6.3	5.24	233
	B1940_2_22.6.3	5.25	155		B1940_2_22.6.3	5.25	241.98
	B1940_2_22.6.3	5.26	171		B1940_2_22.6.3	5.26	284
	B1940_2_22.6.3	5.27	196		B1940_2_22.6.3	5.27	312.05
	B1940_2_22.6.3	5.28	241.95		B1940_2_22.6.3	5.28	341.25
	B1940_2_22.6.3	5.29	357.9		B1940_2_22.6.3	5.29	389.75
	B1940_2_22.6.3	5.3	302.72		B1940_2_22.6.3	5.3	405.36
	B1940_2_22.6.3	5.31	218.4		B1940_2_22.6.3	5.31	352
	B1940_2_22.6.3	5.32	183.48		B1940_2_22.6.3	5.32	296
	B1940_2_22.6.3	5.33	165		B1940_2_22.6.3	5.33	248.77
	B1940_2_22.6.3	5.34	156		B1940_2_22.6.3	5.34	247.76
	B1940_2_22.6.3	5.35	153		B1940_2_22.6.3	5.35	276.58
	B1940_2_22.6.3	5.36	157		B1940_2_22.6.3	5.36	265.14
	B1940_2_22.6.3	5.37	166		B1940_2_22.6.3	5.37	249
	B1940_2_22.6.3	5.38	167.2		B1940_2_22.6.3	5.38	270
	B1940_2_22.6.3	5.39	165		B1940_2_22.6.3	5.39	275.05
	B1940_2_22.6.3	5.4	163		B1940_2_22.6.3	5.4	282.82
	B1940_2_22.6.3	5.41	163.03		B1940_2_22.6.3	5.41	259
	B1940_2_22.6.3	5.42	160.01		B1940_2_22.6.3	5.42	242.01
	B1940_2_22.6.3	5.43	164.56		B1940_2_22.6.3	5.43	283.56
	B1940_2_22.6.3	5.44	161.24		B1940_2_22.6.3	5.44	313.72
	B1940_2_22.6.3	5.45	171.09		B1940_2_22.6.3	5.45	311
	B1940_2_22.6.3	5.46	187		B1940_2_22.6.3	5.46	320.71
	B1940_2_22.6.3	5.47	199		B1940_2_22.6.3	5.47	310.99
	B1940_2_22.6.3	5.48	201.32		B1940_2_22.6.3	5.48	337
	B1940_2_22.6.3	5.49	199		B1940_2_22.6.3	5.49	344
	B1940_2_22.6.3	5.5	194.9		B1940_2_22.6.3	5.5	377.9
	B1940_2_22.6.3	5.51	200		B1940_2_22.6.3	5.51	468
	B1940_2_22.6.3	5.52	214		B1940_2_22.6.3	5.52	477
	B1940_2_22.6.3	5.53	210.17		B1940_2_22.6.3	5.53	447.39
	B1940_2_22.6.3	5.54	215		B1940_2_22.6.3	5.54	407.19
	B1940_2_22.6.3	5.55	212.01		B1940_2_22.6.3	5.55	380.01
	B1940_2_22.6.3	5.56	190		B1940_2_22.6.3	5.56	324.62
	B1940_2_22.6.3	5.57	191		B1940_2_22.6.3	5.57	329.35
	B1940_2_22.6.3	5.58	187.17		B1940_2_22.6.3	5.58	390
	B1940_2_22.6.3	5.59	187		B1940_2_22.6.3	5.59	324
	B1940_2_22.6.3	5.6	190.32		B1940_2_22.6.3	5.6	315.64
	B1940_2_22.6.3	5.61	176		B1940_2_22.6.3	5.61	291
	B1940_2_22.6.3	5.62	166		B1940_2_22.6.3	5.62	267
	B1940_2_22.6.3	5.63	180.37		B1940_2_22.6.3	5.63	298.59
	B1940_2_22.6.3	5.64	205		B1940_2_22.6.3	5.64	353.78
	B1940_2_22.6.3	5.65	212.01		B1940_2_22.6.3	5.65	371.02
	B1940_2_22.6.3	5.66	248.07		B1940_2_22.6.3	5.66	409
	B1940_2_22.6.3	5.67	211		B1940_2_22.6.3	5.67	398
	B1940_2_22.6.3	5.68	215		B1940_2_22.6.3	5.68	412
	B1940_2_22.6.3	5.69	206		B1940_2_22.6.3	5.69	421.23
	B1940_2_22.6.3	5.7	200.51		B1940_2_22.6.3	5.7	389
	B1940_2_22.6.3	5.71	199.45		B1940_2_22.6.3	5.71	389
	B1940_2_22.6.3	5.72	213.13		B1940_2_22.6.3	5.72	413.13
	B1940_2_22.6.3	5.73	216		B1940_2_22.6.3	5.73	422.74
	B1940_2_22.6.3	5.74	214		B1940_2_22.6.3	5.74	437.7
	B1940_2_22.6.3	5.75	206		B1940_2_22.6.3	5.75	469
	B1940_2_22.6.3	5.76	208		B1940_2_22.6.3	5.76	421
	B1940_2_22.6.3	5.77	211		B1940_2_22.6.3	5.77	429.9
	B1940_2_22.6.3	5.78	221		B1940_2_22.6.3	5.78	485
	B1940_2_22.6.3	5.79	228.1		B1940_2_22.6.3	5.79	505.4
	B1940_2_22.6.3	5.8	226.71		B1940_2_22.6.3	5.8	558.55
	B1940_2_22.6.3	5.81	229		B1940_2_22.6.3	5.81	635.01
	B1940_2_22.6.3	5.82	237.37		B1940_2_22.6.3	5.82	686.11
	B1940_2_22.6.3	5.83	236		B1940_2_22.6.3	5.83	623.32
	B1940_2_22.6.3	5.84	266.89		B1940_2_22.6.3	5.84	564
	B1940_2_22.6.3	5.85	316.13		B1940_2_22.6.3	5.85	648.52
	B1940_2_22.6.3	5.86	305.06		B1940_2_22.6.3	5.86	762.33
	B1940_2_22.6.3	5.87	308.44		B1940_2_22.6.3	5.87	730.3
	B1940_2_22.6.3	5.88	324		B1940_2_22.6.3	5.88	794.45
	B1940_2_22.6.3	5.89	341		B1940_2_22.6.3	5.89	916.35
	B1940_2_22.6.3	5.9	340.86		B1940_2_22.6.3	5.9	744.72
	B1940_2_22.6.3	5.91	319		B1940_2_22.6.3	5.91	803
	B1940_2_22.6.3	5.92	334		B1940_2_22.6.3	5.92	862.95
	B1940_2_22.6.3	5.93	629		B1940_2_22.6.3	5.93	881.64
	B1940_2_22.6.3	5.94	472		B1940_2_22.6.3	5.94	1489.99
	B1940_2_22.6.3	5.95	468.74		B1940_2_22.6.3	5.95	1055
	B1940_2_22.6.3	5.96	533		B1940_2_22.6.3	5.96	2087.6
	B1940_2_22.6.3	5.97	480		B1940_2_22.6.3	5.97	2261.36
	B1940_2_22.6.3	5.98	579		B1940_2_22.6.3	5.98	1793.06
	B1940_2_22.6.3	5.99	599		B1940_2_22.6.3	5.99	2715.8
	B1940_2_22.6.3	6	611		B1940_2_22.6.3	6	2929.84
	B1940_2_22.6.3	6.01	581		B1940_2_22.6.3	6.01	3087
	B1940_2_22.6.3	6.02	526.08		B1940_2_22.6.3	6.02	2830.36
	B1940_2_22.6.3	6.03	539		B1940_2_22.6.3	6.03	1323.72
	B1940_2_22.6.3	6.04	500		B1940_2_22.6.3	6.04	1744.12
	B1940_2_22.6.3	6.05	490.49		B1940_2_22.6.3	6.05	1446.49
	B1940_2_22.6.3	6.06	470		B1940_2_22.6.3	6.06	1279.2
	B1940_2_22.6.3	6.07	484.3		B1940_2_22.6.3	6.07	1420.5
	B1940_2_22.6.3	6.08	485		B1940_2_22.6.3	6.08	1799.4
	B1940_2_22.6.3	6.09	511		B1940_2_22.6.3	6.09	1208.96
	B1940_2_22.6.3	6.1	486		B1940_2_22.6.3	6.1	1037
	B1940_2_22.6.3	6.11	483		B1940_2_22.6.3	6.11	1074.73
	B1940_2_22.6.3	6.12	480		B1940_2_22.6.3	6.12	1023
	B1940_2_22.6.3	6.13	463		B1940_2_22.6.3	6.13	1884.82
	B1940_2_22.6.3	6.14	425		B1940_2_22.6.3	6.14	2998.5
	B1940_2_22.6.3	6.15	422		B1940_2_22.6.3	6.15	5302.48
	B1940_2_22.6.3	6.16	404		B1940_2_22.6.3	6.16	5273.8
	B1940_2_22.6.3	6.17	390		B1940_2_22.6.3	6.17	2414.22
	B1940_2_22.6.3	6.18	399		B1940_2_22.6.3	6.18	2627
	B1940_2_22.6.3	6.19	400		B1940_2_22.6.3	6.19	4450.38
	B1940_2_22.6.3	6.2	377		B1940_2_22.6.3	6.2	4481.3
	B1940_2_22.6.3	6.21	375		B1940_2_22.6.3	6.21	7585.56
	B1940_2_22.6.3	6.22	376		B1940_2_22.6.3	6.22	9442.96
	B1940_2_22.6.3	6.23	405.61		B1940_2_22.6.3	6.23	11135.8
	B1940_2_22.6.3	6.24	384		B1940_2_22.6.3	6.24	9756.12
	B1940_2_22.6.3	6.25	422		B1940_2_22.6.3	6.25	7304.8
	B1940_2_22.6.3	6.26	462		B1940_2_22.6.3	6.26	6183.12
	B1940_2_22.6.3	6.27	471.25		B1940_2_22.6.3	6.27	7430.75
	B1940_2_22.6.3	6.28	446.76		B1940_2_22.6.3	6.28	7087.08
	B1940_2_22.6.3	6.29	411.4		B1940_2_22.6.3	6.29	6680.6
	B1940_2_22.6.3	6.3	409		B1940_2_22.6.3	6.3	5594.44
	B1940_2_22.6.3	6.31	376		B1940_2_22.6.3	6.31	6163.76
	B1940_2_22.6.3	6.32	380		B1940_2_22.6.3	6.32	5642.52
	B1940_2_22.6.3	6.33	389		B1940_2_22.6.3	6.33	4749.28
	B1940_2_22.6.3	6.34	379.32		B1940_2_22.6.3	6.34	4547.28
	B1940_2_22.6.3	6.35	400		B1940_2_22.6.3	6.35	5821.31
	B1940_2_22.6.3	6.36	458		B1940_2_22.6.3	6.36	5650.2
	B1940_2_22.6.3	6.37	456		B1940_2_22.6.3	6.37	5641.38
	B1940_2_22.6.3	6.38	462		B1940_2_22.6.3	6.38	8626.5
	B1940_2_22.6.3	6.39	453		B1940_2_22.6.3	6.39	5240.69
	B1940_2_22.6.3	6.4	457.66		B1940_2_22.6.3	6.4	4328.64
	B1940_2_22.6.3	6.41	458		B1940_2_22.6.3	6.41	4190.76
	B1940_2_22.6.3	6.42	456		B1940_2_22.6.3	6.42	7600.4
	B1940_2_22.6.3	6.43	477		B1940_2_22.6.3	6.43	5610.4
	B1940_2_22.6.3	6.44	501		B1940_2_22.6.3	6.44	6419.48
	B1940_2_22.6.3	6.45	433		B1940_2_22.6.3	6.45	8927.29
	B1940_2_22.6.3	6.46	418		B1940_2_22.6.3	6.46	6038.53
	B1940_2_22.6.3	6.47	428		B1940_2_22.6.3	6.47	8041.2
	B1940_2_22.6.3	6.48	435		B1940_2_22.6.3	6.48	7348.16
	B1940_2_22.6.3	6.49	482		B1940_2_22.6.3	6.49	6562.3
	B1940_2_22.6.3	6.5	467		B1940_2_22.6.3	6.5	8494.7
	B1940_2_22.6.3	6.51	487.05		B1940_2_22.6.3	6.51	12139.1
	B1940_2_22.6.3	6.52	476		B1940_2_22.6.3	6.52	4811.39
	B1940_2_22.6.3	6.53	451		B1940_2_22.6.3	6.53	3416.04
	B1940_2_22.6.3	6.54	420		B1940_2_22.6.3	6.54	8454.68
	B1940_2_22.6.3	6.55	430.28		B1940_2_22.6.3	6.55	10871.3
	B1940_2_22.6.3	6.56	497.17		B1940_2_22.6.3	6.56	18720.9
	B1940_2_22.6.3	6.57	434.13		B1940_2_22.6.3	6.57	10311.6
	B1940_2_22.6.3	6.58	464.29		B1940_2_22.6.3	6.58	3714.32
	B1940_2_22.6.3	6.59	418		B1940_2_22.6.3	6.59	11729.3
	B1940_2_22.6.3	6.6	356.72		B1940_2_22.6.3	6.6	9253.6
	B1940_2_22.6.3	6.61	326		B1940_2_22.6.3	6.61	2652.34
	B1940_2_22.6.3	6.62	367.95		B1940_2_22.6.3	6.62	4315.95
	B1940_2_22.6.3	6.63	337.75		B1940_2_22.6.3	6.63	4621.75
	B1940_2_22.6.3	6.64	351.52		B1940_2_22.6.3	6.64	14293.1
	B1940_2_22.6.3	6.65	318		B1940_2_22.6.3	6.65	7649.56
	B1940_2_22.6.3	6.66	314.47		B1940_2_22.6.3	6.66	10479.3
	B1940_3_22.6.3	4.98	226.78		B1940_3_22.6.3	4.98	242.89
	B1940_3_22.6.3	4.99	232		B1940_3_22.6.3	4.99	262.4
	B1940_3_22.6.3	5	217.11		B1940_3_22.6.3	5	211.87
	B1940_3_22.6.3	5.01	234.52		B1940_3_22.6.3	5.01	199.13
	B1940_3_22.6.3	5.02	223.91		B1940_3_22.6.3	5.02	181.91
	B1940_3_22.6.3	5.03	212.52		B1940_3_22.6.3	5.03	179.89
	B1940_3_22.6.3	5.04	208.2		B1940_3_22.6.3	5.04	290.32
	B1940_3_22.6.3	5.05	205.19		B1940_3_22.6.3	5.05	503.79
	B1940_3_22.6.3	5.06	212.62		B1940_3_22.6.3	5.06	501.06
	B1940_3_22.6.3	5.07	193.42		B1940_3_22.6.3	5.07	239.42
	B1940_3_22.6.3	5.08	191		B1940_3_22.6.3	5.08	218.5
	B1940_3_22.6.3	5.09	197.92		B1940_3_22.6.3	5.09	180.69
	B1940_3_22.6.3	5.1	201.58		B1940_3_22.6.3	5.1	201.37
	B1940_3_22.6.3	5.11	185.95		B1940_3_22.6.3	5.11	245.85
	B1940_3_22.6.3	5.12	173.26		B1940_3_22.6.3	5.12	273.89
	B1940_3_22.6.3	5.13	160.48		B1940_3_22.6.3	5.13	263.04
	B1940_3_22.6.3	5.14	156		B1940_3_22.6.3	5.14	185.3
	B1940_3_22.6.3	5.15	168		B1940_3_22.6.3	5.15	180
	B1940_3_22.6.3	5.16	175.8		B1940_3_22.6.3	5.16	181.2
	B1940_3_22.6.3	5.17	175.02		B1940_3_22.6.3	5.17	190
	B1940_3_22.6.3	5.18	175.18		B1940_3_22.6.3	5.18	181.18
	B1940_3_22.6.3	5.19	168.68		B1940_3_22.6.3	5.19	206.68
	B1940_3_22.6.3	5.2	169.05		B1940_3_22.6.3	5.2	221
	B1940_3_22.6.3	5.21	202.08		B1940_3_22.6.3	5.21	388.64
	B1940_3_22.6.3	5.22	182.95		B1940_3_22.6.3	5.22	428.75
	B1940_3_22.6.3	5.23	179.3		B1940_3_22.6.3	5.23	391.6
	B1940_3_22.6.3	5.24	194		B1940_3_22.6.3	5.24	406.36
	B1940_3_22.6.3	5.25	381.31		B1940_3_22.6.3	5.25	354
	B1940_3_22.6.3	5.26	357.2		B1940_3_22.6.3	5.26	304.4
	B1940_3_22.6.3	5.27	265.36		B1940_3_22.6.3	5.27	360.36
	B1940_3_22.6.3	5.28	278		B1940_3_22.6.3	5.28	350.98
	B1940_3_22.6.3	5.29	239		B1940_3_22.6.3	5.29	431.07
	B1940_3_22.6.3	5.3	199.36		B1940_3_22.6.3	5.3	454.8
	B1940_3_22.6.3	5.31	203.99		B1940_3_22.6.3	5.31	302.95
	B1940_3_22.6.3	5.32	191.37		B1940_3_22.6.3	5.32	225.37
	B1940_3_22.6.3	5.33	193.68		B1940_3_22.6.3	5.33	242.36
	B1940_3_22.6.3	5.34	212.96		B1940_3_22.6.3	5.34	297.8
	B1940_3_22.6.3	5.35	233.53		B1940_3_22.6.3	5.35	398.18
	B1940_3_22.6.3	5.36	235.01		B1940_3_22.6.3	5.36	473.34
	B1940_3_22.6.3	5.37	205		B1940_3_22.6.3	5.37	244.09
	B1940_3_22.6.3	5.38	214.7		B1940_3_22.6.3	5.38	261
	B1940_3_22.6.3	5.39	199.57		B1940_3_22.6.3	5.39	273.57
	B1940_3_22.6.3	5.4	191.4		B1940_3_22.6.3	5.4	307.4
	B1940_3_22.6.3	5.41	191		B1940_3_22.6.3	5.41	349.04
	B1940_3_22.6.3	5.42	195.52		B1940_3_22.6.3	5.42	338.52
	B1940_3_22.6.3	5.43	201.78		B1940_3_22.6.3	5.43	259
	B1940_3_22.6.3	5.44	198		B1940_3_22.6.3	5.44	292.4
	B1940_3_22.6.3	5.45	198		B1940_3_22.6.3	5.45	328.78
	B1940_3_22.6.3	5.46	201.5		B1940_3_22.6.3	5.46	269
	B1940_3_22.6.3	5.47	207.23		B1940_3_22.6.3	5.47	268
	B1940_3_22.6.3	5.48	227.56		B1940_3_22.6.3	5.48	268
	B1940_3_22.6.3	5.49	234.42		B1940_3_22.6.3	5.49	302
	B1940_3_22.6.3	5.5	220		B1940_3_22.6.3	5.5	314
	B1940_3_22.6.3	5.51	232		B1940_3_22.6.3	5.51	297.44
	B1940_3_22.6.3	5.52	269		B1940_3_22.6.3	5.52	343.95
	B1940_3_22.6.3	5.53	285		B1940_3_22.6.3	5.53	421.72
	B1940_3_22.6.3	5.54	276		B1940_3_22.6.3	5.54	360.22
	B1940_3_22.6.3	5.55	271		B1940_3_22.6.3	5.55	404.23
	B1940_3_22.6.3	5.56	266		B1940_3_22.6.3	5.56	474.48
	B1940_3_22.6.3	5.57	279		B1940_3_22.6.3	5.57	383
	B1940_3_22.6.3	5.58	282		B1940_3_22.6.3	5.58	368
	B1940_3_22.6.3	5.59	296		B1940_3_22.6.3	5.59	387.21
	B1940_3_22.6.3	5.6	305		B1940_3_22.6.3	5.6	421
	B1940_3_22.6.3	5.61	311.62		B1940_3_22.6.3	5.61	466.86
	B1940_3_22.6.3	5.62	307.78		B1940_3_22.6.3	5.62	642.56
	B1940_3_22.6.3	5.63	296		B1940_3_22.6.3	5.63	495.52
	B1940_3_22.6.3	5.64	300		B1940_3_22.6.3	5.64	500.24
	B1940_3_22.6.3	5.65	314		B1940_3_22.6.3	5.65	661
	B1940_3_22.6.3	5.66	326		B1940_3_22.6.3	5.66	490
	B1940_3_22.6.3	5.67	352		B1940_3_22.6.3	5.67	454.46
	B1940_3_22.6.3	5.68	308		B1940_3_22.6.3	5.68	501.06
	B1940_3_22.6.3	5.69	300		B1940_3_22.6.3	5.69	466.71
	B1940_3_22.6.3	5.7	307		B1940_3_22.6.3	5.7	480.74
	B1940_3_22.6.3	5.71	336		B1940_3_22.6.3	5.71	553.52
	B1940_3_22.6.3	5.72	364		B1940_3_22.6.3	5.72	953
	B1940_3_22.6.3	5.73	355		B1940_3_22.6.3	5.73	910.68
	B1940_3_22.6.3	5.74	317		B1940_3_22.6.3	5.74	707
	B1940_3_22.6.3	5.75	302		B1940_3_22.6.3	5.75	619.38
	B1940_3_22.6.3	5.76	332		B1940_3_22.6.3	5.76	607.12
	B1940_3_22.6.3	5.77	338		B1940_3_22.6.3	5.77	597.65
	B1940_3_22.6.3	5.78	309		B1940_3_22.6.3	5.78	730.7
	B1940_3_22.6.3	5.79	305		B1940_3_22.6.3	5.79	1144.75
	B1940_3_22.6.3	5.8	305		B1940_3_22.6.3	5.8	1317.8
	B1940_3_22.6.3	5.81	309.55		B1940_3_22.6.3	5.81	905.5
	B1940_3_22.6.3	5.82	317		B1940_3_22.6.3	5.82	781.49
	B1940_3_22.6.3	5.83	319.73		B1940_3_22.6.3	5.83	645
	B1940_3_22.6.3	5.84	309		B1940_3_22.6.3	5.84	920.91
	B1940_3_22.6.3	5.85	297		B1940_3_22.6.3	5.85	1200
	B1940_3_22.6.3	5.86	280		B1940_3_22.6.3	5.86	1179
	B1940_3_22.6.3	5.87	290		B1940_3_22.6.3	5.87	1590.22
	B1940_3_22.6.3	5.88	301.5		B1940_3_22.6.3	5.88	2499.5
	B1940_3_22.6.3	5.89	288		B1940_3_22.6.3	5.89	3535.06
	B1940_3_22.6.3	5.9	279		B1940_3_22.6.3	5.9	3922.88
	B1940_3_22.6.3	5.91	292		B1940_3_22.6.3	5.91	2083.86
	B1940_3_22.6.3	5.92	279		B1940_3_22.6.3	5.92	1196.37
	B1940_3_22.6.3	5.93	277		B1940_3_22.6.3	5.93	814.44
	B1940_3_22.6.3	5.94	286		B1940_3_22.6.3	5.94	868.9
	B1940_3_22.6.3	5.95	298		B1940_3_22.6.3	5.95	952.14
	B1940_3_22.6.3	5.96	281		B1940_3_22.6.3	5.96	2000.15
	B1940_3_22.6.3	5.97	275		B1940_3_22.6.3	5.97	4315.5
	B1940_3_22.6.3	5.98	286		B1940_3_22.6.3	5.98	3574.54
	B1940_3_22.6.3	5.99	295		B1940_3_22.6.3	5.99	4270.62
	B1940_3_22.6.3	6	290		B1940_3_22.6.3	6	3857.04
	B1940_3_22.6.3	6.01	290		B1940_3_22.6.3	6.01	4074.32
	B1940_3_22.6.3	6.02	283		B1940_3_22.6.3	6.02	4659.75
	B1940_3_22.6.3	6.03	271		B1940_3_22.6.3	6.03	2548.08
	B1940_3_22.6.3	6.04	260		B1940_3_22.6.3	6.04	3458.2
	B1940_3_22.6.3	6.05	256		B1940_3_22.6.3	6.05	2634.61
	B1940_3_22.6.3	6.06	259		B1940_3_22.6.3	6.06	2062.12
	B1940_3_22.6.3	6.07	260		B1940_3_22.6.3	6.07	3068.76
	B1940_3_22.6.3	6.08	275		B1940_3_22.6.3	6.08	4265.1
	B1940_3_22.6.3	6.09	271		B1940_3_22.6.3	6.09	4614.56
	B1940_3_22.6.3	6.1	266.03		B1940_3_22.6.3	6.1	3589.18
	B1940_3_22.6.3	6.11	272		B1940_3_22.6.3	6.11	4476.87
	B1940_3_22.6.3	6.12	271		B1940_3_22.6.3	6.12	6378.47
	B1940_3_22.6.3	6.13	280		B1940_3_22.6.3	6.13	3231.84
	B1940_3_22.6.3	6.14	275		B1940_3_22.6.3	6.14	3960.75
	B1940_3_22.6.3	6.15	272		B1940_3_22.6.3	6.15	3535.04
	B1940_3_22.6.3	6.16	289.62		B1940_3_22.6.3	6.16	4208.46
	B1940_3_22.6.3	6.17	278		B1940_3_22.6.3	6.17	2778.15
	B1940_3_22.6.3	6.18	279		B1940_3_22.6.3	6.18	2589.44
	B1940_3_22.6.3	6.19	294		B1940_3_22.6.3	6.19	4589.8
	B1940_3_22.6.3	6.2	296		B1940_3_22.6.3	6.2	4758.85
	B1940_3_22.6.3	6.21	291		B1940_3_22.6.3	6.21	3812.1
	B1940_3_22.6.3	6.22	295		B1940_3_22.6.3	6.22	1793.32
	B1940_3_22.6.3	6.23	284		B1940_3_22.6.3	6.23	3630.64
	B1940_3_22.6.3	6.24	280		B1940_3_22.6.3	6.24	4450.65
	B1940_3_22.6.3	6.25	304		B1940_3_22.6.3	6.25	4881.5
	B1940_3_22.6.3	6.26	301		B1940_3_22.6.3	6.26	3831.24
	B1940_3_22.6.3	6.27	303.11		B1940_3_22.6.3	6.27	2873.88
	B1940_3_22.6.3	6.28	299.86		B1940_3_22.6.3	6.28	3311.44
	B1940_3_22.6.3	6.29	285		B1940_3_22.6.3	6.29	3369.36
	B1940_3_22.6.3	6.3	303.99		B1940_3_22.6.3	6.3	4584.83
	B1940_3_22.6.3	6.31	297		B1940_3_22.6.3	6.31	5132.25
	B1940_3_22.6.3	6.32	266		B1940_3_22.6.3	6.32	3334.04
	B1940_3_22.6.3	6.33	258.32		B1940_3_22.6.3	6.33	6576.2
	B1940_3_22.6.3	6.34	263		B1940_3_22.6.3	6.34	7722.38
	B1940_3_22.6.3	6.35	264		B1940_3_22.6.3	6.35	5572.92
	B1940_3_22.6.3	6.36	253		B1940_3_22.6.3	6.36	5745.59
	B1940_3_22.6.3	6.37	256.77		B1940_3_22.6.3	6.37	7163.01
	B1940_3_22.6.3	6.38	267.41		B1940_3_22.6.3	6.38	9318.51
	B1940_3_22.6.3	6.39	245		B1940_3_22.6.3	6.39	5685.38
	B1940_3_22.6.3	6.4	248.03		B1940_3_22.6.3	6.4	2788.03
	B1940_3_22.6.3	6.41	237		B1940_3_22.6.3	6.41	2705.4
	B1940_3_22.6.3	6.42	241		B1940_3_22.6.3	6.42	1325.73
	B1940_3_22.6.3	6.43	292		B1940_3_22.6.3	6.43	2196.96
	B1940_3_22.6.3	6.44	270.22		B1940_3_22.6.3	6.44	8511.42
	B1940_3_22.6.3	6.45	259		B1940_3_22.6.3	6.45	6823.58
	B1940_3_22.6.3	6.46	271		B1940_3_22.6.3	6.46	2974.74
	B1940_3_22.6.3	6.47	282.14		B1940_3_22.6.3	6.47	7427.18
	B1940_3_22.6.3	6.48	307		B1940_3_22.6.3	6.48	7169.92
	B1940_3_22.6.3	6.49	289.63		B1940_3_22.6.3	6.49	7206.34
	B1940_3_22.6.3	6.5	310		B1940_3_22.6.3	6.5	1697.18
	B1940_3_22.6.3	6.51	310.83		B1940_3_22.6.3	6.51	1715.66
	B1940_3_22.6.3	6.52	226		B1940_3_22.6.3	6.52	767.8
	B1940__22.6.3	4.66	121		B1940__22.6.3	4.66	150.76
	B1940__22.6.3	4.67	121		B1940__22.6.3	4.67	153.23
	B1940__22.6.3	4.68	130.62		B1940__22.6.3	4.68	156.93
	B1940__22.6.3	4.69	123		B1940__22.6.3	4.69	143.45
	B1940__22.6.3	4.7	121		B1940__22.6.3	4.7	147.76
	B1940__22.6.3	4.71	123		B1940__22.6.3	4.71	147
	B1940__22.6.3	4.72	122		B1940__22.6.3	4.72	142.55
	B1940__22.6.3	4.73	123		B1940__22.6.3	4.73	147.44
	B1940__22.6.3	4.74	121.18		B1940__22.6.3	4.74	150.36
	B1940__22.6.3	4.75	122		B1940__22.6.3	4.75	166.96
	B1940__22.6.3	4.76	122		B1940__22.6.3	4.76	168.7
	B1940__22.6.3	4.77	122		B1940__22.6.3	4.77	157
	B1940__22.6.3	4.78	121.22		B1940__22.6.3	4.78	158.22
	B1940__22.6.3	4.79	122		B1940__22.6.3	4.79	153.22
	B1940__22.6.3	4.8	121		B1940__22.6.3	4.8	155
	B1940__22.6.3	4.81	122		B1940__22.6.3	4.81	163.48
	B1940__22.6.3	4.82	122.48		B1940__22.6.3	4.82	149
	B1940__22.6.3	4.83	122		B1940__22.6.3	4.83	149.36
	B1940__22.6.3	4.84	122		B1940__22.6.3	4.84	161
	B1940__22.6.3	4.85	122		B1940__22.6.3	4.85	164.68
	B1940__22.6.3	4.86	122		B1940__22.6.3	4.86	166
	B1940__22.6.3	4.87	128		B1940__22.6.3	4.87	165.55
	B1940__22.6.3	4.88	127.43		B1940__22.6.3	4.88	161.15
	B1940__22.6.3	4.89	123		B1940__22.6.3	4.89	155
	B1940__22.6.3	4.9	122		B1940__22.6.3	4.9	168.26
	B1940__22.6.3	4.91	122		B1940__22.6.3	4.91	182.22
	B1940__22.6.3	4.92	164		B1940__22.6.3	4.92	430
	B1940__22.6.3	4.93	172.01		B1940__22.6.3	4.93	498
	B1940__22.6.3	4.94	186.8		B1940__22.6.3	4.94	436.8
	B1940__22.6.3	4.95	207		B1940__22.6.3	4.95	498.42
	B1940__22.6.3	4.96	204.04		B1940__22.6.3	4.96	496.08
	B1940__22.6.3	4.97	197		B1940__22.6.3	4.97	533.4
	B1940__22.6.3	4.98	191.94		B1940__22.6.3	4.98	787.82
	B1940__22.6.3	4.99	184		B1940__22.6.3	4.99	610.69
	B1940__22.6.3	5	177.28		B1940__22.6.3	5	450.4
	B1940__22.6.3	5.01	192.6		B1940__22.6.3	5.01	440
	B1940__22.6.3	5.02	188.22		B1940__22.6.3	5.02	385
	B1940__22.6.3	5.03	190		B1940__22.6.3	5.03	389.18
	B1940__22.6.3	5.04	195		B1940__22.6.3	5.04	425.4
	B1940__22.6.3	5.05	199		B1940__22.6.3	5.05	431.96
	B1940__22.6.3	5.06	204		B1940__22.6.3	5.06	358.8
	B1940__22.6.3	5.07	203		B1940__22.6.3	5.07	472.52
	B1940__22.6.3	5.08	198		B1940__22.6.3	5.08	359.55
	B1940__22.6.3	5.09	196.02		B1940__22.6.3	5.09	312.06
	B1940__22.6.3	5.1	205		B1940__22.6.3	5.1	325.84
	B1940__22.6.3	5.11	220.05		B1940__22.6.3	5.11	338.2
	B1940__22.6.3	5.12	223		B1940__22.6.3	5.12	324
	B1940__22.6.3	5.13	224		B1940__22.6.3	5.13	297.05
	B1940__22.6.3	5.14	245.74		B1940__22.6.3	5.14	319
	B1940__22.6.3	5.15	250		B1940__22.6.3	5.15	360
	B1940__22.6.3	5.16	243.69		B1940__22.6.3	5.16	353
	B1940__22.6.3	5.17	236		B1940__22.6.3	5.17	381.75
	B1940__22.6.3	5.18	244		B1940__22.6.3	5.18	363.06
	B1940__22.6.3	5.19	254.66		B1940__22.6.3	5.19	351.32
	B1940__22.6.3	5.2	259		B1940__22.6.3	5.2	423
	B1940__22.6.3	5.21	263.43		B1940__22.6.3	5.21	502.29
	B1940__22.6.3	5.22	271		B1940__22.6.3	5.22	500.18
	B1940__22.6.3	5.23	255.44		B1940__22.6.3	5.23	427.48
	B1940__22.6.3	5.24	252		B1940__22.6.3	5.24	451.26
	B1940__22.6.3	5.25	250.71		B1940__22.6.3	5.25	441.42
	B1940__22.6.3	5.26	245		B1940__22.6.3	5.26	408.54
	B1940__22.6.3	5.27	235		B1940__22.6.3	5.27	424.45
	B1940__22.6.3	5.28	239		B1940__22.6.3	5.28	409.44
	B1940__22.6.3	5.29	224		B1940__22.6.3	5.29	371
	B1940__22.6.3	5.3	241		B1940__22.6.3	5.3	409.97
	B1940__22.6.3	5.31	241		B1940__22.6.3	5.31	374
	B1940__22.6.3	5.32	235.21		B1940__22.6.3	5.32	361.21
	B1940__22.6.3	5.33	230		B1940__22.6.3	5.33	385.09
	B1940__22.6.3	5.34	244		B1940__22.6.3	5.34	400
	B1940__22.6.3	5.35	263		B1940__22.6.3	5.35	366
	B1940__22.6.3	5.36	270.61		B1940__22.6.3	5.36	415.61
	B1940__22.6.3	5.37	271		B1940__22.6.3	5.37	503
	B1940__22.6.3	5.38	285.83		B1940__22.6.3	5.38	523.49
	B1940__22.6.3	5.39	279.39		B1940__22.6.3	5.39	469.39
	B1940__22.6.3	5.4	285		B1940__22.6.3	5.4	432
	B1940__22.6.3	5.41	280		B1940__22.6.3	5.41	466.84
	B1940__22.6.3	5.42	276		B1940__22.6.3	5.42	414.56
	B1940__22.6.3	5.43	270		B1940__22.6.3	5.43	338
	B1940__22.6.3	5.44	262		B1940__22.6.3	5.44	410
	B1940__22.6.3	5.45	249.49		B1940__22.6.3	5.45	521.49
	B1940__22.6.3	5.46	276		B1940__22.6.3	5.46	563.18
	B1940__22.6.3	5.47	307		B1940__22.6.3	5.47	749
	B1940__22.6.3	5.48	320		B1940__22.6.3	5.48	834.48
	B1940__22.6.3	5.49	358.9		B1940__22.6.3	5.49	762
	B1940__22.6.3	5.5	330		B1940__22.6.3	5.5	760.35
	B1940__22.6.3	5.51	305		B1940__22.6.3	5.51	694
	B1940__22.6.3	5.52	288		B1940__22.6.3	5.52	714.86
	B1940__22.6.3	5.53	272		B1940__22.6.3	5.53	910.88
	B1940__22.6.3	5.54	262		B1940__22.6.3	5.54	785.54
	B1940__22.6.3	5.55	284.37		B1940__22.6.3	5.55	837
	B1940__22.6.3	5.56	305		B1940__22.6.3	5.56	868
	B1940__22.6.3	5.57	315		B1940__22.6.3	5.57	806.17
	B1940__22.6.3	5.58	299		B1940__22.6.3	5.58	820
	B1940__22.6.3	5.59	289.13		B1940__22.6.3	5.59	1023.52
	B1940__22.6.3	5.6	299		B1940__22.6.3	5.6	1016
	B1940__22.6.3	5.61	317		B1940__22.6.3	5.61	778.32
	B1940__22.6.3	5.62	302		B1940__22.6.3	5.62	736
	B1940__22.6.3	5.63	300		B1940__22.6.3	5.63	835.06
	B1940__22.6.3	5.64	290		B1940__22.6.3	5.64	886.46
	B1940__22.6.3	5.65	272		B1940__22.6.3	5.65	886.78
	B1940__22.6.3	5.66	277		B1940__22.6.3	5.66	906.93
	B1940__22.6.3	5.67	282		B1940__22.6.3	5.67	1017.6
	B1940__22.6.3	5.68	294		B1940__22.6.3	5.68	1033.45
	B1940__22.6.3	5.69	332		B1940__22.6.3	5.69	1055.9
	B1940__22.6.3	5.7	339		B1940__22.6.3	5.7	1161
	B1940__22.6.3	5.71	297		B1940__22.6.3	5.71	968.45
	B1940__22.6.3	5.72	277		B1940__22.6.3	5.72	857
	B1940__22.6.3	5.73	284		B1940__22.6.3	5.73	820
	B1940__22.6.3	5.74	303		B1940__22.6.3	5.74	923
	B1940__22.6.3	5.75	319		B1940__22.6.3	5.75	905.96
	B1940__22.6.3	5.76	297		B1940__22.6.3	5.76	1031
	B1940__22.6.3	5.77	305		B1940__22.6.3	5.77	851
	B1940__22.6.3	5.78	304		B1940__22.6.3	5.78	911.27
	B1940__22.6.3	5.79	359		B1940__22.6.3	5.79	959.4
	B1940__22.6.3	5.8	357		B1940__22.6.3	5.8	1100.57
	B1940__22.6.3	5.81	335		B1940__22.6.3	5.81	1257
	B1940__22.6.3	5.82	335		B1940__22.6.3	5.82	1367.47
	B1940__22.6.3	5.83	337		B1940__22.6.3	5.83	1292.78
	B1940__22.6.3	5.84	358		B1940__22.6.3	5.84	1240.19
	B1940__22.6.3	5.85	366		B1940__22.6.3	5.85	1163
	B1940__22.6.3	5.86	375		B1940__22.6.3	5.86	1152
	B1940__22.6.3	5.87	355		B1940__22.6.3	5.87	1179
	B1940__22.6.3	5.88	379		B1940__22.6.3	5.88	1415.48
	B1940__22.6.3	5.89	408		B1940__22.6.3	5.89	1592
	B1940__22.6.3	5.9	403		B1940__22.6.3	5.9	2101
	B1940__22.6.3	5.91	376		B1940__22.6.3	5.91	2611.78
	B1940__22.6.3	5.92	397		B1940__22.6.3	5.92	3167
	B1940__22.6.3	5.93	405		B1940__22.6.3	5.93	2190.66
	B1940__22.6.3	5.94	379		B1940__22.6.3	5.94	1676
	B1940__22.6.3	5.95	376		B1940__22.6.3	5.95	1594
	B1940__22.6.3	5.96	391		B1940__22.6.3	5.96	1558
	B1940__22.6.3	5.97	412		B1940__22.6.3	5.97	1742
	B1940__22.6.3	5.98	400		B1940__22.6.3	5.98	1903.76
	B1940__22.6.3	5.99	396		B1940__22.6.3	5.99	2011
	B1940__22.6.3	6	389		B1940__22.6.3	6	1946.5
	B1940__22.6.3	6.01	389		B1940__22.6.3	6.01	1654.56
	B1940__22.6.3	6.02	398		B1940__22.6.3	6.02	1944.16
	B1940__22.6.3	6.03	417		B1940__22.6.3	6.03	2452.16
	B1940__22.6.3	6.04	404		B1940__22.6.3	6.04	2067.8
	B1940__22.6.3	6.05	490.5		B1940__22.6.3	6.05	1835.5
	B1940__22.6.3	6.06	427.7		B1940__22.6.3	6.06	1737.7
	B1940__22.6.3	6.07	396.17		B1940__22.6.3	6.07	1910.17
	B1940__22.6.3	6.08	400		B1940__22.6.3	6.08	2041.54
	B1940__22.6.3	6.09	359		B1940__22.6.3	6.09	1900.1
	B1940__22.6.3	6.1	404		B1940__22.6.3	6.1	2435.93
	B1940__22.6.3	6.11	429.87		B1940__22.6.3	6.11	2004.44
	B1940__22.6.3	6.12	430.31		B1940__22.6.3	6.12	1789.93
	B1940__22.6.3	6.13	392.21		B1940__22.6.3	6.13	1679.62
	B1940__22.6.3	6.14	371		B1940__22.6.3	6.14	1643.09
	B1940__22.6.3	6.15	359		B1940__22.6.3	6.15	1525.1
	B1940__22.6.3	6.16	379.57		B1940__22.6.3	6.16	1460.57
	B1940__22.6.3	6.17	378		B1940__22.6.3	6.17	2083.16
	B1940__22.6.3	6.18	379		B1940__22.6.3	6.18	2097.9
	B1940__22.6.3	6.19	515		B1940__22.6.3	6.19	4401
	B1940__22.6.3	6.2	611.26		B1940__22.6.3	6.2	3989.52
	B1940__22.6.3	6.21	542		B1940__22.6.3	6.21	3825.96
	B1940__22.6.3	6.22	493.8		B1940__22.6.3	6.22	1752.8
	B1940__22.6.3	6.23	414.12		B1940__22.6.3	6.23	1576.04
	B1940__22.6.3	6.24	405.58		B1940__22.6.3	6.24	1266.87
	B1940__22.6.3	6.25	390.94		B1940__22.6.3	6.25	1299.86
	B1940__22.6.3	6.26	393		B1940__22.6.3	6.26	1715
	B1940__22.6.3	6.27	425.61		B1940__22.6.3	6.27	1730
	B1940__22.6.3	6.28	512		B1940__22.6.3	6.28	2152.92
	B1940__22.6.3	6.29	508.37		B1940__22.6.3	6.29	1844.95
	B1940__22.6.3	6.3	427		B1940__22.6.3	6.3	1395.44
	B1940__22.6.3	6.31	390.09		B1940__22.6.3	6.31	1313.44
	B1940__22.6.3	6.32	376.65		B1940__22.6.3	6.32	906.65
	B1940__22.6.3	6.33	364		B1940__22.6.3	6.33	1136.86
	B1940__22.6.3	6.34	409.01		B1940__22.6.3	6.34	1219.12
	B1940__22.6.3	6.35	344.94		B1940__22.6.3	6.35	1200.82
	B1940__22.6.3	6.36	274.72		B1940__22.6.3	6.36	957.6
	B1940__22.6.3	6.37	325		B1940__22.6.3	6.37	1068.31
	B1940__22.6.3	6.38	343.76		B1940__22.6.3	6.38	1396.52
	B1940__22.6.3	6.39	301		B1940__22.6.3	6.39	1795.98
	B1940__22.6.3	6.4	306		B1940__22.6.3	6.4	1769.85
	B1940__22.6.3	6.41	337		B1940__22.6.3	6.41	2840.2
	B1940__22.6.3	6.42	330.05		B1940__22.6.3	6.42	2300.55
	B1940__22.6.3	6.43	318.8		B1940__22.6.3	6.43	1041.6
	B1940__22.6.3	6.44	305.84		B1940__22.6.3	6.44	1292.84
	B1940__22.6.3	6.45	302.94		B1940__22.6.3	6.45	945.92
	B1940__22.6.3	6.46	272.84		B1940__22.6.3	6.46	859.88
	B1940__22.6.3	6.47	178		B1940__22.6.3	6.47	484.88
	B1940__22.6.3	6.48	171		B1940__22.6.3	6.48	409.58
	B1940__22.6.3	6.49	191		B1940__22.6.3	6.49	528.98
	B1940__22.6.3	6.5	198		B1940__22.6.3	6.5	662.65
	B1940__22.6.3	6.51	185.62		B1940__22.6.3	6.51	1048
	B1940__22.6.3	6.52	177		B1940__22.6.3	6.52	877.66
	B1940__22.6.3	6.53	180.56		B1940__22.6.3	6.53	750.84
	B2091_1_22.6.3	5.96	167.68		B2091_1_22.6.3	5.96	230.84
	B2091_1_22.6.3	5.97	187.88		B2091_1_22.6.3	5.97	276
	B2091_1_22.6.3	5.98	179.24		B2091_1_22.6.3	5.98	407.68
	B2091_1_22.6.3	5.99	280.26		B2091_1_22.6.3	5.99	501
	B2091_1_22.6.3	6	300		B2091_1_22.6.3	6	487.91
	B2091_1_22.6.3	6.01	333.94		B2091_1_22.6.3	6.01	360
	B2091_1_22.6.3	6.02	363		B2091_1_22.6.3	6.02	430.06
	B2091_1_22.6.3	6.03	321		B2091_1_22.6.3	6.03	454.57
	B2091_1_22.6.3	6.04	316		B2091_1_22.6.3	6.04	390
	B2091_1_22.6.3	6.05	368		B2091_1_22.6.3	6.05	414
	B2091_1_22.6.3	6.06	411		B2091_1_22.6.3	6.06	509
	B2091_1_22.6.3	6.07	415		B2091_1_22.6.3	6.07	568.45
	B2091_1_22.6.3	6.08	432.01		B2091_1_22.6.3	6.08	805.05
	B2091_1_22.6.3	6.09	393		B2091_1_22.6.3	6.09	746
	B2091_1_22.6.3	6.1	343.54		B2091_1_22.6.3	6.1	745
	B2091_1_22.6.3	6.11	328		B2091_1_22.6.3	6.11	679
	B2091_1_22.6.3	6.12	304		B2091_1_22.6.3	6.12	668.42
	B2091_1_22.6.3	6.13	320.36		B2091_1_22.6.3	6.13	763.16
	B2091_1_22.6.3	6.14	320		B2091_1_22.6.3	6.14	907.68
	B2091_1_22.6.3	6.15	320.39		B2091_1_22.6.3	6.15	1019.39
	B2091_1_22.6.3	6.16	316		B2091_1_22.6.3	6.16	760.44
	B2091_1_22.6.3	6.17	309		B2091_1_22.6.3	6.17	855
	B2091_1_22.6.3	6.18	310.97		B2091_1_22.6.3	6.18	969.97
	B2091_1_22.6.3	6.19	314		B2091_1_22.6.3	6.19	1353.21
	B2091_1_22.6.3	6.2	369.86		B2091_1_22.6.3	6.2	2189.44
	B2091_1_22.6.3	6.21	461.73		B2091_1_22.6.3	6.21	1408.92
	B2091_1_22.6.3	6.22	446		B2091_1_22.6.3	6.22	1140
	B2091_1_22.6.3	6.23	364		B2091_1_22.6.3	6.23	1312
	B2091_1_22.6.3	6.24	361		B2091_1_22.6.3	6.24	1175.56
	B2091_1_22.6.3	6.25	380		B2091_1_22.6.3	6.25	1103
	B2091_1_22.6.3	6.26	394		B2091_1_22.6.3	6.26	1020
	B2091_1_22.6.3	6.27	352		B2091_1_22.6.3	6.27	953
	B2091_1_22.6.3	6.28	353		B2091_1_22.6.3	6.28	1008
	B2091_1_22.6.3	6.29	406		B2091_1_22.6.3	6.29	974
	B2091_1_22.6.3	6.3	450		B2091_1_22.6.3	6.3	885
	B2091_1_22.6.3	6.31	457.6		B2091_1_22.6.3	6.31	924.6
	B2091_1_22.6.3	6.32	430.47		B2091_1_22.6.3	6.32	1120
	B2091_1_22.6.3	6.33	386		B2091_1_22.6.3	6.33	995.2
	B2091_1_22.6.3	6.34	463		B2091_1_22.6.3	6.34	910
	B2091_1_22.6.3	6.35	524		B2091_1_22.6.3	6.35	1045.42
	B2091_1_22.6.3	6.36	524		B2091_1_22.6.3	6.36	966.33
	B2091_1_22.6.3	6.37	587		B2091_1_22.6.3	6.37	944
	B2091_1_22.6.3	6.38	728.08		B2091_1_22.6.3	6.38	1033
	B2091_1_22.6.3	6.39	655		B2091_1_22.6.3	6.39	1128
	B2091_1_22.6.3	6.4	494		B2091_1_22.6.3	6.4	1126.38
	B2091_1_22.6.3	6.41	423		B2091_1_22.6.3	6.41	1134.26
	B2091_1_22.6.3	6.42	408		B2091_1_22.6.3	6.42	1505.72
	B2091_1_22.6.3	6.43	395		B2091_1_22.6.3	6.43	1147.38
	B2091_1_22.6.3	6.44	391		B2091_1_22.6.3	6.44	1085
	B2091_1_22.6.3	6.45	394		B2091_1_22.6.3	6.45	818
	B2091_1_22.6.3	6.46	350		B2091_1_22.6.3	6.46	830
	B2091_1_22.6.3	6.47	317		B2091_1_22.6.3	6.47	823.94
	B2091_1_22.6.3	6.48	315		B2091_1_22.6.3	6.48	770
	B2091_1_22.6.3	6.49	306		B2091_1_22.6.3	6.49	768
	B2091_1_22.6.3	6.5	359		B2091_1_22.6.3	6.5	878
	B2091_1_22.6.3	6.51	372		B2091_1_22.6.3	6.51	979
	B2091_1_22.6.3	6.52	363.49		B2091_1_22.6.3	6.52	781
	B2091_1_22.6.3	6.53	377.97		B2091_1_22.6.3	6.53	664.94
	B2091_1_22.6.3	6.54	576		B2091_1_22.6.3	6.54	800
	B2091_1_22.6.3	6.55	524.63		B2091_1_22.6.3	6.55	773.05
	B2091_1_22.6.3	6.56	480.04		B2091_1_22.6.3	6.56	495
	B2091_1_22.6.3	6.57	428		B2091_1_22.6.3	6.57	498
	B2091_1_22.6.3	6.58	331.27		B2091_1_22.6.3	6.58	464
	B2091_1_22.6.3	6.59	342		B2091_1_22.6.3	6.59	538.15
	B2091_1_22.6.3	6.6	236		B2091_1_22.6.3	6.6	407.38
	B2091_2_22.6.3	5.61	179		B2091_2_22.6.3	5.61	182
	B2091_2_22.6.3	5.62	181		B2091_2_22.6.3	5.62	211
	B2091_2_22.6.3	5.63	191		B2091_2_22.6.3	5.63	223.64
	B2091_2_22.6.3	5.64	195.55		B2091_2_22.6.3	5.64	247
	B2091_2_22.6.3	5.65	200.2		B2091_2_22.6.3	5.65	267
	B2091_2_22.6.3	5.66	207		B2091_2_22.6.3	5.66	540.58
	B2091_2_22.6.3	5.67	197		B2091_2_22.6.3	5.67	373.55
	B2091_2_22.6.3	5.68	193		B2091_2_22.6.3	5.68	252
	B2091_2_22.6.3	5.69	190		B2091_2_22.6.3	5.69	289
	B2091_2_22.6.3	5.7	193		B2091_2_22.6.3	5.7	270
	B2091_2_22.6.3	5.71	197		B2091_2_22.6.3	5.71	273.28
	B2091_2_22.6.3	5.72	196		B2091_2_22.6.3	5.72	271
	B2091_2_22.6.3	5.73	199		B2091_2_22.6.3	5.73	269
	B2091_2_22.6.3	5.74	199.24		B2091_2_22.6.3	5.74	254
	B2091_2_22.6.3	5.75	206		B2091_2_22.6.3	5.75	270.55
	B2091_2_22.6.3	5.76	198		B2091_2_22.6.3	5.76	266
	B2091_2_22.6.3	5.77	205.81		B2091_2_22.6.3	5.77	278.81
	B2091_2_22.6.3	5.78	205		B2091_2_22.6.3	5.78	299
	B2091_2_22.6.3	5.79	210		B2091_2_22.6.3	5.79	277.87
	B2091_2_22.6.3	5.8	206		B2091_2_22.6.3	5.8	284.52
	B2091_2_22.6.3	5.81	199.06		B2091_2_22.6.3	5.81	295
	B2091_2_22.6.3	5.82	204		B2091_2_22.6.3	5.82	299
	B2091_2_22.6.3	5.83	197		B2091_2_22.6.3	5.83	294.69
	B2091_2_22.6.3	5.84	211.94		B2091_2_22.6.3	5.84	325.94
	B2091_2_22.6.3	5.85	208.91		B2091_2_22.6.3	5.85	286.91
	B2091_2_22.6.3	5.86	201.82		B2091_2_22.6.3	5.86	333.28
	B2091_2_22.6.3	5.87	196		B2091_2_22.6.3	5.87	383.58
	B2091_2_22.6.3	5.88	204		B2091_2_22.6.3	5.88	357.51
	B2091_2_22.6.3	5.89	190		B2091_2_22.6.3	5.89	373.22
	B2091_2_22.6.3	5.9	194		B2091_2_22.6.3	5.9	304.65
	B2091_2_22.6.3	5.91	209.75		B2091_2_22.6.3	5.91	327.75
	B2091_2_22.6.3	5.92	202		B2091_2_22.6.3	5.92	315.8
	B2091_2_22.6.3	5.93	204		B2091_2_22.6.3	5.93	388.47
	B2091_2_22.6.3	5.94	206		B2091_2_22.6.3	5.94	395.06
	B2091_2_22.6.3	5.95	200		B2091_2_22.6.3	5.95	338
	B2091_2_22.6.3	5.96	207		B2091_2_22.6.3	5.96	300.22
	B2091_2_22.6.3	5.97	205		B2091_2_22.6.3	5.97	292
	B2091_2_22.6.3	5.98	202		B2091_2_22.6.3	5.98	282
	B2091_2_22.6.3	5.99	199		B2091_2_22.6.3	5.99	290
	B2091_2_22.6.3	6	201		B2091_2_22.6.3	6	291.6
	B2091_2_22.6.3	6.01	197		B2091_2_22.6.3	6.01	333
	B2091_2_22.6.3	6.02	201		B2091_2_22.6.3	6.02	280
	B2091_2_22.6.3	6.03	202		B2091_2_22.6.3	6.03	278
	B2091_2_22.6.3	6.04	204		B2091_2_22.6.3	6.04	272.25
	B2091_2_22.6.3	6.05	203		B2091_2_22.6.3	6.05	280
	B2091_2_22.6.3	6.06	205		B2091_2_22.6.3	6.06	285
	B2091_2_22.6.3	6.07	208		B2091_2_22.6.3	6.07	276
	B2091_2_22.6.3	6.08	208		B2091_2_22.6.3	6.08	290
	B2091_2_22.6.3	6.09	212		B2091_2_22.6.3	6.09	289
	B2091_2_22.6.3	6.1	211		B2091_2_22.6.3	6.1	319
	B2091_2_22.6.3	6.11	210		B2091_2_22.6.3	6.11	302.52
	B2091_2_22.6.3	6.12	210		B2091_2_22.6.3	6.12	306
	B2091_2_22.6.3	6.13	215		B2091_2_22.6.3	6.13	312
	B2091_2_22.6.3	6.14	214		B2091_2_22.6.3	6.14	330
	B2091_2_22.6.3	6.15	219		B2091_2_22.6.3	6.15	356.76
	B2091_2_22.6.3	6.16	224		B2091_2_22.6.3	6.16	330
	B2091_2_22.6.3	6.17	227		B2091_2_22.6.3	6.17	328
	B2091_2_22.6.3	6.18	238		B2091_2_22.6.3	6.18	330
	B2091_2_22.6.3	6.19	231		B2091_2_22.6.3	6.19	306
	B2091_2_22.6.3	6.2	226		B2091_2_22.6.3	6.2	320
	B2091_2_22.6.3	6.21	286.91		B2091_2_22.6.3	6.21	354
	B2091_2_22.6.3	6.22	254		B2091_2_22.6.3	6.22	345
	B2091_2_22.6.3	6.23	246		B2091_2_22.6.3	6.23	374.12
	B2091_2_22.6.3	6.24	258		B2091_2_22.6.3	6.24	371
	B2091_2_22.6.3	6.25	240		B2091_2_22.6.3	6.25	360.21
	B2091_2_22.6.3	6.26	239		B2091_2_22.6.3	6.26	481
	B2091_2_22.6.3	6.27	241		B2091_2_22.6.3	6.27	390.07
	B2091_2_22.6.3	6.28	223		B2091_2_22.6.3	6.28	320
	B2091_2_22.6.3	6.29	223		B2091_2_22.6.3	6.29	351.58
	B2091_2_22.6.3	6.3	241		B2091_2_22.6.3	6.3	373
	B2091_2_22.6.3	6.31	236		B2091_2_22.6.3	6.31	442
	B2091_2_22.6.3	6.32	223		B2091_2_22.6.3	6.32	458
	B2091_2_22.6.3	6.33	246		B2091_2_22.6.3	6.33	434.34
	B2091_2_22.6.3	6.34	269		B2091_2_22.6.3	6.34	399.42
	B2091_2_22.6.3	6.35	252.68		B2091_2_22.6.3	6.35	478
	B2091_2_22.6.3	6.36	240		B2091_2_22.6.3	6.36	444
	B2091_2_22.6.3	6.37	224.26		B2091_2_22.6.3	6.37	446.52
	B2091_2_22.6.3	6.38	240		B2091_2_22.6.3	6.38	420.42
	B2091_2_22.6.3	6.39	230.78		B2091_2_22.6.3	6.39	348
	B2091_2_22.6.3	6.4	254.2		B2091_2_22.6.3	6.4	348.2
	B2091_2_22.6.3	6.41	239		B2091_2_22.6.3	6.41	366
	B2091_2_22.6.3	6.42	215		B2091_2_22.6.3	6.42	308
	B2091_2_22.6.3	6.43	223.96		B2091_2_22.6.3	6.43	304.96
	B2091_2_22.6.3	6.44	226		B2091_2_22.6.3	6.44	337
	B2091_2_22.6.3	6.45	240		B2091_2_22.6.3	6.45	376.76
	B2091_2_22.6.3	6.46	225		B2091_2_22.6.3	6.46	362
	B2091_2_22.6.3	6.47	232		B2091_2_22.6.3	6.47	385
	B2091_2_22.6.3	6.48	282		B2091_2_22.6.3	6.48	415.18
	B2091_2_22.6.3	6.49	265		B2091_2_22.6.3	6.49	495.46
	B2091_2_22.6.3	6.5	261.36		B2091_2_22.6.3	6.5	1403.44
	B2091_2_22.6.3	6.51	251.59		B2091_2_22.6.3	6.51	428.59
	B2091_2_22.6.3	6.52	235		B2091_2_22.6.3	6.52	378
	B2091_2_22.6.3	6.53	244		B2091_2_22.6.3	6.53	380
	B2091_2_22.6.3	6.54	258		B2091_2_22.6.3	6.54	437
	B2091_2_22.6.3	6.55	277		B2091_2_22.6.3	6.55	457.24
	B2091_2_22.6.3	6.56	263		B2091_2_22.6.3	6.56	467
	B2091_2_22.6.3	6.57	255.5		B2091_2_22.6.3	6.57	408
	B2091_2_22.6.3	6.58	247		B2091_2_22.6.3	6.58	351.23
	B2091_3_22.6.3	5.39	170		B2091_3_22.6.3	5.39	227.12
	B2091_3_22.6.3	5.4	198		B2091_3_22.6.3	5.4	272.8
	B2091_3_22.6.3	5.41	184		B2091_3_22.6.3	5.41	224
	B2091_3_22.6.3	5.42	177		B2091_3_22.6.3	5.42	247.28
	B2091_3_22.6.3	5.43	176.58		B2091_3_22.6.3	5.43	288.32
	B2091_3_22.6.3	5.44	181		B2091_3_22.6.3	5.44	238
	B2091_3_22.6.3	5.45	182		B2091_3_22.6.3	5.45	268.68
	B2091_3_22.6.3	5.46	180		B2091_3_22.6.3	5.46	251.11
	B2091_3_22.6.3	5.47	194		B2091_3_22.6.3	5.47	248.9
	B2091_3_22.6.3	5.48	198		B2091_3_22.6.3	5.48	274
	B2091_3_22.6.3	5.49	198		B2091_3_22.6.3	5.49	299.84
	B2091_3_22.6.3	5.5	201.37		B2091_3_22.6.3	5.5	293
	B2091_3_22.6.3	5.51	206		B2091_3_22.6.3	5.51	297
	B2091_3_22.6.3	5.52	201		B2091_3_22.6.3	5.52	318.74
	B2091_3_22.6.3	5.53	200		B2091_3_22.6.3	5.53	277
	B2091_3_22.6.3	5.54	212		B2091_3_22.6.3	5.54	273.7
	B2091_3_22.6.3	5.55	204		B2091_3_22.6.3	5.55	282
	B2091_3_22.6.3	5.56	204		B2091_3_22.6.3	5.56	287.99
	B2091_3_22.6.3	5.57	205		B2091_3_22.6.3	5.57	286
	B2091_3_22.6.3	5.58	209		B2091_3_22.6.3	5.58	300
	B2091_3_22.6.3	5.59	214		B2091_3_22.6.3	5.59	296
	B2091_3_22.6.3	5.6	209		B2091_3_22.6.3	5.6	322.46
	B2091_3_22.6.3	5.61	202		B2091_3_22.6.3	5.61	344.49
	B2091_3_22.6.3	5.62	209		B2091_3_22.6.3	5.62	320
	B2091_3_22.6.3	5.63	197		B2091_3_22.6.3	5.63	360
	B2091_3_22.6.3	5.64	203.81		B2091_3_22.6.3	5.64	399.81
	B2091_3_22.6.3	5.65	215		B2091_3_22.6.3	5.65	504
	B2091_3_22.6.3	5.66	221		B2091_3_22.6.3	5.66	526.16
	B2091_3_22.6.3	5.67	234		B2091_3_22.6.3	5.67	372
	B2091_3_22.6.3	5.68	217		B2091_3_22.6.3	5.68	304
	B2091_3_22.6.3	5.69	219		B2091_3_22.6.3	5.69	289
	B2091_3_22.6.3	5.7	217.67		B2091_3_22.6.3	5.7	317.67
	B2091_3_22.6.3	5.71	228		B2091_3_22.6.3	5.71	291
	B2091_3_22.6.3	5.72	229		B2091_3_22.6.3	5.72	300
	B2091_3_22.6.3	5.73	230		B2091_3_22.6.3	5.73	272
	B2091_3_22.6.3	5.74	247		B2091_3_22.6.3	5.74	294
	B2091_3_22.6.3	5.75	248		B2091_3_22.6.3	5.75	331.61
	B2091_3_22.6.3	5.76	251		B2091_3_22.6.3	5.76	327
	B2091_3_22.6.3	5.77	247		B2091_3_22.6.3	5.77	331
	B2091_3_22.6.3	5.78	242		B2091_3_22.6.3	5.78	332
	B2091_3_22.6.3	5.79	237.6		B2091_3_22.6.3	5.79	346
	B2091_3_22.6.3	5.8	239		B2091_3_22.6.3	5.8	399.38
	B2091_3_22.6.3	5.81	226		B2091_3_22.6.3	5.81	386.05
	B2091_3_22.6.3	5.82	215.72		B2091_3_22.6.3	5.82	374.72
	B2091_3_22.6.3	5.83	229		B2091_3_22.6.3	5.83	371.44
	B2091_3_22.6.3	5.84	229		B2091_3_22.6.3	5.84	389.3
	B2091_3_22.6.3	5.85	229		B2091_3_22.6.3	5.85	395.84
	B2091_3_22.6.3	5.86	236.14		B2091_3_22.6.3	5.86	418.14
	B2091_3_22.6.3	5.87	243		B2091_3_22.6.3	5.87	412.95
	B2091_3_22.6.3	5.88	235.96		B2091_3_22.6.3	5.88	387.96
	B2091_3_22.6.3	5.89	224		B2091_3_22.6.3	5.89	364.53
	B2091_3_22.6.3	5.9	221.66		B2091_3_22.6.3	5.9	355.32
	B2091_3_22.6.3	5.91	238		B2091_3_22.6.3	5.91	364.1
	B2091_3_22.6.3	5.92	233.62		B2091_3_22.6.3	5.92	339
	B2091_3_22.6.3	5.93	230		B2091_3_22.6.3	5.93	342
	B2091_3_22.6.3	5.94	216		B2091_3_22.6.3	5.94	373
	B2091_3_22.6.3	5.95	218		B2091_3_22.6.3	5.95	337.68
	B2091_3_22.6.3	5.96	232		B2091_3_22.6.3	5.96	357
	B2091_3_22.6.3	5.97	236.89		B2091_3_22.6.3	5.97	340
	B2091_3_22.6.3	5.98	230		B2091_3_22.6.3	5.98	372.24
	B2091_3_22.6.3	5.99	235		B2091_3_22.6.3	5.99	363
	B2091_3_22.6.3	6	262		B2091_3_22.6.3	6	362
	B2091_3_22.6.3	6.01	272		B2091_3_22.6.3	6.01	357.18
	B2091_3_22.6.3	6.02	258		B2091_3_22.6.3	6.02	347
	B2091_3_22.6.3	6.03	272		B2091_3_22.6.3	6.03	357
	B2091_3_22.6.3	6.04	308		B2091_3_22.6.3	6.04	381.83
	B2091_3_22.6.3	6.05	328		B2091_3_22.6.3	6.05	383
	B2091_3_22.6.3	6.06	339		B2091_3_22.6.3	6.06	386.21
	B2091_3_22.6.3	6.07	332		B2091_3_22.6.3	6.07	386
	B2091_3_22.6.3	6.08	297		B2091_3_22.6.3	6.08	520
	B2091_3_22.6.3	6.09	275.7		B2091_3_22.6.3	6.09	455
	B2091_3_22.6.3	6.1	256		B2091_3_22.6.3	6.1	640
	B2091_3_22.6.3	6.11	267		B2091_3_22.6.3	6.11	585
	B2091_3_22.6.3	6.12	290		B2091_3_22.6.3	6.12	556
	B2091_3_22.6.3	6.13	304		B2091_3_22.6.3	6.13	642
	B2091_3_22.6.3	6.14	265		B2091_3_22.6.3	6.14	691
	B2091_3_22.6.3	6.15	243		B2091_3_22.6.3	6.15	627.81
	B2091_3_22.6.3	6.16	238		B2091_3_22.6.3	6.16	649
	B2091_3_22.6.3	6.17	248		B2091_3_22.6.3	6.17	684
	B2091_3_22.6.3	6.18	245		B2091_3_22.6.3	6.18	747.49
	B2091_3_22.6.3	6.19	258.09		B2091_3_22.6.3	6.19	655.27
	B2091_3_22.6.3	6.2	264		B2091_3_22.6.3	6.2	607
	B2091_3_22.6.3	6.21	270		B2091_3_22.6.3	6.21	619.34
	B2091_3_22.6.3	6.22	275		B2091_3_22.6.3	6.22	600.07
	B2091_3_22.6.3	6.23	294		B2091_3_22.6.3	6.23	572
	B2091_3_22.6.3	6.24	307		B2091_3_22.6.3	6.24	605
	B2091_3_22.6.3	6.25	309		B2091_3_22.6.3	6.25	534
	B2091_3_22.6.3	6.26	298.05		B2091_3_22.6.3	6.26	580.05
	B2091_3_22.6.3	6.27	297		B2091_3_22.6.3	6.27	527
	B2091_3_22.6.3	6.28	286		B2091_3_22.6.3	6.28	556
	B2091_3_22.6.3	6.29	299		B2091_3_22.6.3	6.29	578.01
	B2091_3_22.6.3	6.3	319		B2091_3_22.6.3	6.3	609.93
	B2091_3_22.6.3	6.31	291		B2091_3_22.6.3	6.31	657.37
	B2091_3_22.6.3	6.32	270		B2091_3_22.6.3	6.32	598
	B2091_3_22.6.3	6.33	257		B2091_3_22.6.3	6.33	576
	B2091_3_22.6.3	6.34	268		B2091_3_22.6.3	6.34	581
	B2091_3_22.6.3	6.35	301		B2091_3_22.6.3	6.35	577
	B2091_3_22.6.3	6.36	351		B2091_3_22.6.3	6.36	770.08
	B2091_3_22.6.3	6.37	324		B2091_3_22.6.3	6.37	632.32
	B2091_3_22.6.3	6.38	320		B2091_3_22.6.3	6.38	656
	B2091_3_22.6.3	6.39	314		B2091_3_22.6.3	6.39	749
	B2091_3_22.6.3	6.4	320.64		B2091_3_22.6.3	6.4	715.64
	B2091_3_22.6.3	6.41	291		B2091_3_22.6.3	6.41	679
	B2091_3_22.6.3	6.42	277		B2091_3_22.6.3	6.42	751.69
	B2091_3_22.6.3	6.43	298		B2091_3_22.6.3	6.43	626.38
	B2091_3_22.6.3	6.44	291		B2091_3_22.6.3	6.44	677
	B2091_3_22.6.3	6.45	279		B2091_3_22.6.3	6.45	716
	B2091_3_22.6.3	6.46	270		B2091_3_22.6.3	6.46	665
	B2091_3_22.6.3	6.47	283		B2091_3_22.6.3	6.47	644
	B2091_3_22.6.3	6.48	291		B2091_3_22.6.3	6.48	761
	B2091_3_22.6.3	6.49	276		B2091_3_22.6.3	6.49	895.2
	B2091_3_22.6.3	6.5	263		B2091_3_22.6.3	6.5	965.19
	B2091_3_22.6.3	6.51	251		B2091_3_22.6.3	6.51	1011
	B2091_3_22.6.3	6.52	255		B2091_3_22.6.3	6.52	931.42
	B2091_3_22.6.3	6.53	273		B2091_3_22.6.3	6.53	778
	B2091_3_22.6.3	6.54	339		B2091_3_22.6.3	6.54	701.94
	B2091_3_22.6.3	6.55	318		B2091_3_22.6.3	6.55	769.52
	B2091_3_22.6.3	6.56	273		B2091_3_22.6.3	6.56	724
	B2091_3_22.6.3	6.57	261		B2091_3_22.6.3	6.57	621.84
	B2091_3_22.6.3	6.58	254		B2091_3_22.6.3	6.58	715.59
	B2091_3_22.6.3	6.59	269		B2091_3_22.6.3	6.59	785.6
	B2091_3_22.6.3	6.6	257		B2091_3_22.6.3	6.6	802.9
	B2091_3_22.6.3	6.61	251		B2091_3_22.6.3	6.61	1118.36
	B2091_4_22.6.3	5.28	164		B2091_4_22.6.3	5.28	192
	B2091_4_22.6.3	5.29	168		B2091_4_22.6.3	5.29	213
	B2091_4_22.6.3	5.3	167		B2091_4_22.6.3	5.3	217
	B2091_4_22.6.3	5.31	169		B2091_4_22.6.3	5.31	219
	B2091_4_22.6.3	5.32	171		B2091_4_22.6.3	5.32	253.19
	B2091_4_22.6.3	5.33	173		B2091_4_22.6.3	5.33	220.04
	B2091_4_22.6.3	5.34	170.21		B2091_4_22.6.3	5.34	220
	B2091_4_22.6.3	5.35	167		B2091_4_22.6.3	5.35	242.38
	B2091_4_22.6.3	5.36	167		B2091_4_22.6.3	5.36	266.07
	B2091_4_22.6.3	5.37	167		B2091_4_22.6.3	5.37	271.81
	B2091_4_22.6.3	5.38	169		B2091_4_22.6.3	5.38	272.65
	B2091_4_22.6.3	5.39	169.99		B2091_4_22.6.3	5.39	306.97
	B2091_4_22.6.3	5.4	169.09		B2091_4_22.6.3	5.4	294.09
	B2091_4_22.6.3	5.41	172		B2091_4_22.6.3	5.41	267.75
	B2091_4_22.6.3	5.42	170		B2091_4_22.6.3	5.42	281
	B2091_4_22.6.3	5.43	172		B2091_4_22.6.3	5.43	282.06
	B2091_4_22.6.3	5.44	171.56		B2091_4_22.6.3	5.44	273.12
	B2091_4_22.6.3	5.45	175		B2091_4_22.6.3	5.45	314.2
	B2091_4_22.6.3	5.46	174		B2091_4_22.6.3	5.46	440
	B2091_4_22.6.3	5.47	172.69		B2091_4_22.6.3	5.47	453.69
	B2091_4_22.6.3	5.48	175		B2091_4_22.6.3	5.48	376.52
	B2091_4_22.6.3	5.49	176		B2091_4_22.6.3	5.49	334
	B2091_4_22.6.3	5.5	175		B2091_4_22.6.3	5.5	342
	B2091_4_22.6.3	5.51	175.33		B2091_4_22.6.3	5.51	363.33
	B2091_4_22.6.3	5.52	173.94		B2091_4_22.6.3	5.52	405.88
	B2091_4_22.6.3	5.53	172		B2091_4_22.6.3	5.53	419
	B2091_4_22.6.3	5.54	175		B2091_4_22.6.3	5.54	237
	B2091_4_22.6.3	5.55	176		B2091_4_22.6.3	5.55	262
	B2091_4_22.6.3	5.56	173		B2091_4_22.6.3	5.56	245.61
	B2091_4_22.6.3	5.57	175		B2091_4_22.6.3	5.57	244.62
	B2091_4_22.6.3	5.58	181		B2091_4_22.6.3	5.58	287
	B2091_4_22.6.3	5.59	191		B2091_4_22.6.3	5.59	286
	B2091_4_22.6.3	5.6	191		B2091_4_22.6.3	5.6	248.03
	B2091_4_22.6.3	5.61	196		B2091_4_22.6.3	5.61	261
	B2091_4_22.6.3	5.62	187		B2091_4_22.6.3	5.62	264.3
	B2091_4_22.6.3	5.63	189		B2091_4_22.6.3	5.63	287.25
	B2091_4_22.6.3	5.64	243		B2091_4_22.6.3	5.64	426
	B2091_4_22.6.3	5.65	251		B2091_4_22.6.3	5.65	498.58
	B2091_4_22.6.3	5.66	263		B2091_4_22.6.3	5.66	474.05
	B2091_4_22.6.3	5.67	262.54		B2091_4_22.6.3	5.67	405.54
	B2091_4_22.6.3	5.68	257		B2091_4_22.6.3	5.68	450.54
	B2091_4_22.6.3	5.69	260		B2091_4_22.6.3	5.69	491.99
	B2091_4_22.6.3	5.7	246		B2091_4_22.6.3	5.7	401
	B2091_4_22.6.3	5.71	229		B2091_4_22.6.3	5.71	455.18
	B2091_4_22.6.3	5.72	208		B2091_4_22.6.3	5.72	499.96
	B2091_4_22.6.3	5.73	195		B2091_4_22.6.3	5.73	356.47
	B2091_4_22.6.3	5.74	195		B2091_4_22.6.3	5.74	431.86
	B2091_4_22.6.3	5.75	200		B2091_4_22.6.3	5.75	337
	B2091_4_22.6.3	5.76	199		B2091_4_22.6.3	5.76	364
	B2091_4_22.6.3	5.77	207		B2091_4_22.6.3	5.77	423.51
	B2091_4_22.6.3	5.78	196		B2091_4_22.6.3	5.78	439
	B2091_4_22.6.3	5.79	192.54		B2091_4_22.6.3	5.79	422.54
	B2091_4_22.6.3	5.8	207.81		B2091_4_22.6.3	5.8	500.81
	B2091_4_22.6.3	5.81	212		B2091_4_22.6.3	5.81	659.7
	B2091_4_22.6.3	5.82	250		B2091_4_22.6.3	5.82	571.23
	B2091_4_22.6.3	5.83	247		B2091_4_22.6.3	5.83	595.6
	B2091_4_22.6.3	5.84	235		B2091_4_22.6.3	5.84	575.36
	B2091_4_22.6.3	5.85	210		B2091_4_22.6.3	5.85	571.13
	B2091_4_22.6.3	5.86	219		B2091_4_22.6.3	5.86	544.04
	B2091_4_22.6.3	5.87	219		B2091_4_22.6.3	5.87	532.56
	B2091_4_22.6.3	5.88	205		B2091_4_22.6.3	5.88	452.8
	B2091_4_22.6.3	5.89	208		B2091_4_22.6.3	5.89	433.36
	B2091_4_22.6.3	5.9	225		B2091_4_22.6.3	5.9	488.24
	B2091_4_22.6.3	5.91	225		B2091_4_22.6.3	5.91	383.58
	B2091_4_22.6.3	5.92	214		B2091_4_22.6.3	5.92	443
	B2091_4_22.6.3	5.93	223		B2091_4_22.6.3	5.93	561
	B2091_4_22.6.3	5.94	219		B2091_4_22.6.3	5.94	527
	B2091_4_22.6.3	5.95	219		B2091_4_22.6.3	5.95	601.05
	B2091_4_22.6.3	5.96	221.19		B2091_4_22.6.3	5.96	562.38
	B2091_4_22.6.3	5.97	221		B2091_4_22.6.3	5.97	602
	B2091_4_22.6.3	5.98	221		B2091_4_22.6.3	5.98	509
	B2091_4_22.6.3	5.99	220		B2091_4_22.6.3	5.99	477.73
	B2091_4_22.6.3	6	217		B2091_4_22.6.3	6	436.57
	B2091_4_22.6.3	6.01	228		B2091_4_22.6.3	6.01	450
	B2091_4_22.6.3	6.02	223		B2091_4_22.6.3	6.02	484
	B2091_4_22.6.3	6.03	224		B2091_4_22.6.3	6.03	614.62
	B2091_4_22.6.3	6.04	227		B2091_4_22.6.3	6.04	665.63
	B2091_4_22.6.3	6.05	241.84		B2091_4_22.6.3	6.05	617
	B2091_4_22.6.3	6.06	249		B2091_4_22.6.3	6.06	688
	B2091_4_22.6.3	6.07	263		B2091_4_22.6.3	6.07	1986.86
	B2091_4_22.6.3	6.08	264		B2091_4_22.6.3	6.08	722
	B2091_4_22.6.3	6.09	272.84		B2091_4_22.6.3	6.09	654.36
	B2091_4_22.6.3	6.1	289		B2091_4_22.6.3	6.1	591
	B2091_4_22.6.3	6.11	277		B2091_4_22.6.3	6.11	810.9
	B2091_4_22.6.3	6.12	278		B2091_4_22.6.3	6.12	640.08
	B2091_4_22.6.3	6.13	274		B2091_4_22.6.3	6.13	589.98
	B2091_4_22.6.3	6.14	270.74		B2091_4_22.6.3	6.14	547
	B2091_4_22.6.3	6.15	282		B2091_4_22.6.3	6.15	534.62
	B2091_4_22.6.3	6.16	297.05		B2091_4_22.6.3	6.16	543.1
	B2091_4_22.6.3	6.17	292		B2091_4_22.6.3	6.17	539.23
	B2091_4_22.6.3	6.18	274		B2091_4_22.6.3	6.18	605.32
	B2091_4_22.6.3	6.19	275		B2091_4_22.6.3	6.19	562.56
	B2091_4_22.6.3	6.2	333.82		B2091_4_22.6.3	6.2	496.91
	B2091_4_22.6.3	6.21	302		B2091_4_22.6.3	6.21	540
	B2091_4_22.6.3	6.22	271		B2091_4_22.6.3	6.22	564.62
	B2091_4_22.6.3	6.23	250		B2091_4_22.6.3	6.23	666.71
	B2091_4_22.6.3	6.24	249		B2091_4_22.6.3	6.24	662.04
	B2091_4_22.6.3	6.25	243		B2091_4_22.6.3	6.25	800.97
	B2091_4_22.6.3	6.26	236		B2091_4_22.6.3	6.26	819.1
	B2091_4_22.6.3	6.27	230		B2091_4_22.6.3	6.27	787.62
	B2091_4_22.6.3	6.28	227		B2091_4_22.6.3	6.28	688.95
	B2091_4_22.6.3	6.29	226		B2091_4_22.6.3	6.29	693.52
	B2091_4_22.6.3	6.3	232		B2091_4_22.6.3	6.3	567.99
	B2091_4_22.6.3	6.31	235		B2091_4_22.6.3	6.31	586.62
	B2091_4_22.6.3	6.32	244		B2091_4_22.6.3	6.32	587
	B2091_4_22.6.3	6.33	254		B2091_4_22.6.3	6.33	493
	B2091_4_22.6.3	6.34	263		B2091_4_22.6.3	6.34	674.51
	B2091_4_22.6.3	6.35	276		B2091_4_22.6.3	6.35	593.28
	B2091_4_22.6.3	6.36	273		B2091_4_22.6.3	6.36	554.69
	B2091_4_22.6.3	6.37	260		B2091_4_22.6.3	6.37	463
	B2091_4_22.6.3	6.38	271.72		B2091_4_22.6.3	6.38	531
	B2091_4_22.6.3	6.39	262		B2091_4_22.6.3	6.39	594.08
	B2091_4_22.6.3	6.4	254		B2091_4_22.6.3	6.4	516.44
	B2091_4_22.6.3	6.41	203		B2091_4_22.6.3	6.41	471
	B2091_4_22.6.3	6.42	198		B2091_4_22.6.3	6.42	466
	B2091_4_22.6.3	6.43	204		B2091_4_22.6.3	6.43	544
	B2091_4_22.6.3	6.44	207		B2091_4_22.6.3	6.44	560
	B2091_4_22.6.3	6.45	201		B2091_4_22.6.3	6.45	588.39
	B2091_4_22.6.3	6.46	197		B2091_4_22.6.3	6.46	807.53
	B2091_4_22.6.3	6.47	196		B2091_4_22.6.3	6.47	682.14
	B2091_4_22.6.3	6.48	214		B2091_4_22.6.3	6.48	682
	B2091_4_22.6.3	6.49	234		B2091_4_22.6.3	6.49	584.69
	B2091_4_22.6.3	6.5	219		B2091_4_22.6.3	6.5	703
	B2091_4_22.6.3	6.51	220		B2091_4_22.6.3	6.51	930.1
	B2091_4_22.6.3	6.52	215		B2091_4_22.6.3	6.52	762.92
	B2091_4_22.6.3	6.53	216		B2091_4_22.6.3	6.53	1544.72
	B2091_4_22.6.3	6.54	220		B2091_4_22.6.3	6.54	768.18
	B2091_4_22.6.3	6.55	218		B2091_4_22.6.3	6.55	642
	B2091_4_22.6.3	6.56	214		B2091_4_22.6.3	6.56	620.88
	B2091_4_22.6.3	6.57	214		B2091_4_22.6.3	6.57	1028.55
	B2091_4_22.6.3	6.58	243		B2091_4_22.6.3	6.58	833.28
	B2091_4_22.6.3	6.59	244		B2091_4_22.6.3	6.59	1238
	B2091_4_22.6.3	6.6	282		B2091_4_22.6.3	6.6	618
	B2091_4_22.6.3	6.61	228.1		B2091_4_22.6.3	6.61	587.1
	B2091_4_22.6.3	6.62	234		B2091_4_22.6.3	6.62	528
	B2091_4_22.6.3	6.63	250		B2091_4_22.6.3	6.63	991.56
	B2091_4_22.6.3	6.64	275		B2091_4_22.6.3	6.64	888.22
	B2091_4_22.6.3	6.65	248		B2091_4_22.6.3	6.65	813.78
	B2091_4_22.6.3	6.66	233		B2091_4_22.6.3	6.66	865.98
	B2091_4_22.6.3	6.67	202.58		B2091_4_22.6.3	6.67	779.29
	B2091__22.6.3	5.93	158.9		B2091__22.6.3	5.93	172.96
	B2091__22.6.3	5.94	160		B2091__22.6.3	5.94	200
	B2091__22.6.3	5.95	189.85		B2091__22.6.3	5.95	248.85
	B2091__22.6.3	5.96	226		B2091__22.6.3	5.96	329.64
	B2091__22.6.3	5.97	195.62		B2091__22.6.3	5.97	283
	B2091__22.6.3	5.98	206.19		B2091__22.6.3	5.98	284
	B2091__22.6.3	5.99	222		B2091__22.6.3	5.99	248.44
	B2091__22.6.3	6	246		B2091__22.6.3	6	259
	B2091__22.6.3	6.01	207.78		B2091__22.6.3	6.01	256
	B2091__22.6.3	6.02	217.32		B2091__22.6.3	6.02	240
	B2091__22.6.3	6.03	235		B2091__22.6.3	6.03	248.45
	B2091__22.6.3	6.04	230		B2091__22.6.3	6.04	273
	B2091__22.6.3	6.05	220		B2091__22.6.3	6.05	248
	B2091__22.6.3	6.06	217		B2091__22.6.3	6.06	244
	B2091__22.6.3	6.07	250		B2091__22.6.3	6.07	263
	B2091__22.6.3	6.08	242		B2091__22.6.3	6.08	275
	B2091__22.6.3	6.09	238.18		B2091__22.6.3	6.09	262
	B2091__22.6.3	6.1	224		B2091__22.6.3	6.1	281
	B2091__22.6.3	6.11	220		B2091__22.6.3	6.11	343
	B2091__22.6.3	6.12	229		B2091__22.6.3	6.12	315
	B2091__22.6.3	6.13	236		B2091__22.6.3	6.13	306
	B2091__22.6.3	6.14	223		B2091__22.6.3	6.14	323
	B2091__22.6.3	6.15	220		B2091__22.6.3	6.15	307
	B2091__22.6.3	6.16	238		B2091__22.6.3	6.16	302
	B2091__22.6.3	6.17	251		B2091__22.6.3	6.17	298
	B2091__22.6.3	6.18	226		B2091__22.6.3	6.18	280
	B2091__22.6.3	6.19	223		B2091__22.6.3	6.19	307
	B2091__22.6.3	6.2	231		B2091__22.6.3	6.2	335
	B2091__22.6.3	6.21	244		B2091__22.6.3	6.21	330
	B2091__22.6.3	6.22	270		B2091__22.6.3	6.22	415
	B2091__22.6.3	6.23	266		B2091__22.6.3	6.23	438
	B2091__22.6.3	6.24	268		B2091__22.6.3	6.24	463.8
	B2091__22.6.3	6.25	277		B2091__22.6.3	6.25	467
	B2091__22.6.3	6.26	281.81		B2091__22.6.3	6.26	431.81
	B2091__22.6.3	6.27	267		B2091__22.6.3	6.27	375.73
	B2091__22.6.3	6.28	261		B2091__22.6.3	6.28	415
	B2091__22.6.3	6.29	256		B2091__22.6.3	6.29	373.24
	B2091__22.6.3	6.3	257		B2091__22.6.3	6.3	413
	B2091__22.6.3	6.31	295		B2091__22.6.3	6.31	420
	B2091__22.6.3	6.32	267		B2091__22.6.3	6.32	502.03
	B2091__22.6.3	6.33	286		B2091__22.6.3	6.33	551
	B2091__22.6.3	6.34	277		B2091__22.6.3	6.34	571.05
	B2091__22.6.3	6.35	274		B2091__22.6.3	6.35	700
	B2091__22.6.3	6.36	268		B2091__22.6.3	6.36	556
	B2091__22.6.3	6.37	258		B2091__22.6.3	6.37	405.66
	B2091__22.6.3	6.38	250		B2091__22.6.3	6.38	476.54
	B2091__22.6.3	6.39	251		B2091__22.6.3	6.39	618.89
	B2091__22.6.3	6.4	256.2		B2091__22.6.3	6.4	720.2
	B2091__22.6.3	6.41	258		B2091__22.6.3	6.41	592.1
	B2091__22.6.3	6.42	255		B2091__22.6.3	6.42	666.92
	B2091__22.6.3	6.43	246		B2091__22.6.3	6.43	630.33
	B2091__22.6.3	6.44	276		B2091__22.6.3	6.44	666.15
	B2091__22.6.3	6.45	339		B2091__22.6.3	6.45	702
	B2091__22.6.3	6.46	377		B2091__22.6.3	6.46	675
	B2091__22.6.3	6.47	337		B2091__22.6.3	6.47	616.57
	B2091__22.6.3	6.48	294		B2091__22.6.3	6.48	680
	B2091__22.6.3	6.49	285		B2091__22.6.3	6.49	504
	B2091__22.6.3	6.5	301		B2091__22.6.3	6.5	560.17
	B2091__22.6.3	6.51	305		B2091__22.6.3	6.51	594.91
	B2091__22.6.3	6.52	290		B2091__22.6.3	6.52	634
	B2091__22.6.3	6.53	287		B2091__22.6.3	6.53	524
	B2091__22.6.3	6.54	310		B2091__22.6.3	6.54	594.21
	B2091__22.6.3	6.55	316		B2091__22.6.3	6.55	532
	B2091__22.6.3	6.56	309		B2091__22.6.3	6.56	453.5
	B2091__22.6.3	6.57	325		B2091__22.6.3	6.57	639.16
	B2091__22.6.3	6.58	358.79		B2091__22.6.3	6.58	721.79
	B2091__22.6.3	6.59	369		B2091__22.6.3	6.59	820.1
	B2091__22.6.3	6.6	386		B2091__22.6.3	6.6	758.36
	B2091__22.6.3	6.61	358		B2091__22.6.3	6.61	809.46
	B2091__22.6.3	6.62	290.58		B2091__22.6.3	6.62	767.32
	B2091__22.6.3	6.63	220		B2091__22.6.3	6.63	492.42
	B2251_1_22.4.8	5.2	385.96		B2251_1_22.4.8	5.2	733.88
	B2251_1_22.4.8	5.21	430.92		B2251_1_22.4.8	5.21	792.36
	B2251_1_22.4.8	5.22	566.9		B2251_1_22.4.8	5.22	308.38
	B2251_1_22.4.8	5.23	778.72		B2251_1_22.4.8	5.23	251
	B2251_1_22.4.8	5.24	523.58		B2251_1_22.4.8	5.24	219
	B2251_1_22.4.8	5.25	579.32		B2251_1_22.4.8	5.25	287.44
	B2251_1_22.4.8	5.26	740.52		B2251_1_22.4.8	5.26	325.68
	B2251_1_22.4.8	5.27	461		B2251_1_22.4.8	5.27	374.16
	B2251_1_22.4.8	5.28	442.85		B2251_1_22.4.8	5.28	342.9
	B2251_1_22.4.8	5.29	430.74		B2251_1_22.4.8	5.29	244
	B2251_1_22.4.8	5.3	407.32		B2251_1_22.4.8	5.3	239.16
	B2251_1_22.4.8	5.31	407.22		B2251_1_22.4.8	5.31	231.33
	B2251_1_22.4.8	5.32	445.8		B2251_1_22.4.8	5.32	253.6
	B2251_1_22.4.8	5.33	445.36		B2251_1_22.4.8	5.33	176
	B2251_1_22.4.8	5.34	434		B2251_1_22.4.8	5.34	181.47
	B2251_1_22.4.8	5.35	428.68		B2251_1_22.4.8	5.35	177.46
	B2251_1_22.4.8	5.36	386.64		B2251_1_22.4.8	5.36	174
	B2251_1_22.4.8	5.37	418		B2251_1_22.4.8	5.37	175
	B2251_1_22.4.8	5.38	446.72		B2251_1_22.4.8	5.38	177
	B2251_1_22.4.8	5.39	444.96		B2251_1_22.4.8	5.39	193
	B2251_1_22.4.8	5.4	429		B2251_1_22.4.8	5.4	236.82
	B2251_1_22.4.8	5.41	443.7		B2251_1_22.4.8	5.41	221.85
	B2251_1_22.4.8	5.42	498.11		B2251_1_22.4.8	5.42	215
	B2251_1_22.4.8	5.43	525		B2251_1_22.4.8	5.43	204
	B2251_1_22.4.8	5.44	573		B2251_1_22.4.8	5.44	208.97
	B2251_1_22.4.8	5.45	537.68		B2251_1_22.4.8	5.45	207.68
	B2251_1_22.4.8	5.46	576.34		B2251_1_22.4.8	5.46	213.67
	B2251_1_22.4.8	5.47	579.19		B2251_1_22.4.8	5.47	673.57
	B2251_1_22.4.8	5.48	579.48		B2251_1_22.4.8	5.48	568.48
	B2251_1_22.4.8	5.49	564.08		B2251_1_22.4.8	5.49	431.54
	B2251_1_22.4.8	5.5	507		B2251_1_22.4.8	5.5	384.33
	B2251_1_22.4.8	5.51	492		B2251_1_22.4.8	5.51	584
	B2251_1_22.4.8	5.52	487.17		B2251_1_22.4.8	5.52	625.51
	B2251_1_22.4.8	5.53	502		B2251_1_22.4.8	5.53	631.48
	B2251_1_22.4.8	5.54	501.06		B2251_1_22.4.8	5.54	477.36
	B2251_1_22.4.8	5.55	483.47		B2251_1_22.4.8	5.55	327.88
	B2251_1_22.4.8	5.56	523		B2251_1_22.4.8	5.56	222
	B2251_1_22.4.8	5.57	547		B2251_1_22.4.8	5.57	202
	B2251_1_22.4.8	5.58	529.4		B2251_1_22.4.8	5.58	209.4
	B2251_1_22.4.8	5.59	552		B2251_1_22.4.8	5.59	207
	B2251_1_22.4.8	5.6	594.96		B2251_1_22.4.8	5.6	214
	B2251_1_22.4.8	5.61	669.45		B2251_1_22.4.8	5.61	217
	B2251_1_22.4.8	5.62	682		B2251_1_22.4.8	5.62	208.91
	B2251_1_22.4.8	5.63	681		B2251_1_22.4.8	5.63	244.76
	B2251_1_22.4.8	5.64	635		B2251_1_22.4.8	5.64	264
	B2251_1_22.4.8	5.65	614		B2251_1_22.4.8	5.65	243.98
	B2251_1_22.4.8	5.66	616		B2251_1_22.4.8	5.66	240
	B2251_1_22.4.8	5.67	637		B2251_1_22.4.8	5.67	305
	B2251_1_22.4.8	5.68	658		B2251_1_22.4.8	5.68	513.65
	B2251_1_22.4.8	5.69	668		B2251_1_22.4.8	5.69	473.23
	B2251_1_22.4.8	5.7	633		B2251_1_22.4.8	5.7	415.4
	B2251_1_22.4.8	5.71	639.69		B2251_1_22.4.8	5.71	343.07
	B2251_1_22.4.8	5.72	658		B2251_1_22.4.8	5.72	346
	B2251_1_22.4.8	5.73	657.24		B2251_1_22.4.8	5.73	332
	B2251_1_22.4.8	5.74	656		B2251_1_22.4.8	5.74	325.72
	B2251_1_22.4.8	5.75	643		B2251_1_22.4.8	5.75	350.26
	B2251_1_22.4.8	5.76	661		B2251_1_22.4.8	5.76	429.08
	B2251_1_22.4.8	5.77	663.84		B2251_1_22.4.8	5.77	545.68
	B2251_1_22.4.8	5.78	712		B2251_1_22.4.8	5.78	564.32
	B2251_1_22.4.8	5.79	727		B2251_1_22.4.8	5.79	689.2
	B2251_1_22.4.8	5.8	762.85		B2251_1_22.4.8	5.8	665.25
	B2251_1_22.4.8	5.81	764		B2251_1_22.4.8	5.81	685.06
	B2251_1_22.4.8	5.82	780		B2251_1_22.4.8	5.82	569.72
	B2251_1_22.4.8	5.83	741.16		B2251_1_22.4.8	5.83	446
	B2251_1_22.4.8	5.84	756		B2251_1_22.4.8	5.84	441
	B2251_1_22.4.8	5.85	746.7		B2251_1_22.4.8	5.85	449
	B2251_1_22.4.8	5.86	710.4		B2251_1_22.4.8	5.86	509.4
	B2251_1_22.4.8	5.87	717		B2251_1_22.4.8	5.87	489.44
	B2251_1_22.4.8	5.88	683.89		B2251_1_22.4.8	5.88	485
	B2251_1_22.4.8	5.89	661		B2251_1_22.4.8	5.89	521.89
	B2251_1_22.4.8	5.9	663		B2251_1_22.4.8	5.9	633.94
	B2251_1_22.4.8	5.91	665		B2251_1_22.4.8	5.91	672.75
	B2251_1_22.4.8	5.92	651		B2251_1_22.4.8	5.92	525.28
	B2251_1_22.4.8	5.93	636		B2251_1_22.4.8	5.93	627.95
	B2251_1_22.4.8	5.94	637		B2251_1_22.4.8	5.94	558.96
	B2251_1_22.4.8	5.95	629		B2251_1_22.4.8	5.95	575
	B2251_1_22.4.8	5.96	622.93		B2251_1_22.4.8	5.96	694
	B2251_1_22.4.8	5.97	617.68		B2251_1_22.4.8	5.97	628.36
	B2251_1_22.4.8	5.98	630		B2251_1_22.4.8	5.98	611
	B2251_1_22.4.8	5.99	623		B2251_1_22.4.8	5.99	589.92
	B2251_1_22.4.8	6	616		B2251_1_22.4.8	6	653
	B2251_1_22.4.8	6.01	631		B2251_1_22.4.8	6.01	737.5
	B2251_1_22.4.8	6.02	625		B2251_1_22.4.8	6.02	864
	B2251_1_22.4.8	6.03	610.42		B2251_1_22.4.8	6.03	899.71
	B2251_1_22.4.8	6.04	628.99		B2251_1_22.4.8	6.04	1002
	B2251_1_22.4.8	6.05	661.78		B2251_1_22.4.8	6.05	962.78
	B2251_1_22.4.8	6.06	677		B2251_1_22.4.8	6.06	929.55
	B2251_1_22.4.8	6.07	645.29		B2251_1_22.4.8	6.07	1029.74
	B2251_1_22.4.8	6.08	647.94		B2251_1_22.4.8	6.08	939.94
	B2251_1_22.4.8	6.09	612		B2251_1_22.4.8	6.09	907.2
	B2251_1_22.4.8	6.1	615		B2251_1_22.4.8	6.1	963.9
	B2251_1_22.4.8	6.11	620.13		B2251_1_22.4.8	6.11	984.13
	B2251_1_22.4.8	6.12	601		B2251_1_22.4.8	6.12	1090.03
	B2251_1_22.4.8	6.13	606.2		B2251_1_22.4.8	6.13	1075.2
	B2251_1_22.4.8	6.14	652		B2251_1_22.4.8	6.14	1055.65
	B2251_1_22.4.8	6.15	653.01		B2251_1_22.4.8	6.15	1282.19
	B2251_1_22.4.8	6.16	693.54		B2251_1_22.4.8	6.16	1136.08
	B2251_1_22.4.8	6.17	661		B2251_1_22.4.8	6.17	1098.77
	B2251_1_22.4.8	6.18	749		B2251_1_22.4.8	6.18	1420.84
	B2251_1_22.4.8	6.19	784.46		B2251_1_22.4.8	6.19	1611.92
	B2251_1_22.4.8	6.2	836		B2251_1_22.4.8	6.2	1660.44
	B2251_1_22.4.8	6.21	913		B2251_1_22.4.8	6.21	1651.36
	B2251_1_22.4.8	6.22	931.31		B2251_1_22.4.8	6.22	1550.77
	B2251_1_22.4.8	6.23	905.41		B2251_1_22.4.8	6.23	1511.41
	B2251_1_22.4.8	6.24	814.78		B2251_1_22.4.8	6.24	1546
	B2251_1_22.4.8	6.25	801.03		B2251_1_22.4.8	6.25	1685
	B2251_1_22.4.8	6.26	833.88		B2251_1_22.4.8	6.26	1738.88
	B2251_1_22.4.8	6.27	790.84		B2251_1_22.4.8	6.27	1716
	B2251_1_22.4.8	6.28	682		B2251_1_22.4.8	6.28	1785.94
	B2251_1_22.4.8	6.29	685		B2251_1_22.4.8	6.29	1834
	B2251_1_22.4.8	6.3	683.72		B2251_1_22.4.8	6.3	1947.16
	B2251_1_22.4.8	6.31	672		B2251_1_22.4.8	6.31	1881
	B2251_1_22.4.8	6.32	703.95		B2251_1_22.4.8	6.32	1606
	B2251_1_22.4.8	6.33	722		B2251_1_22.4.8	6.33	1440.24
	B2251_1_22.4.8	6.34	712		B2251_1_22.4.8	6.34	1419.8
	B2251_1_22.4.8	6.35	713		B2251_1_22.4.8	6.35	1482
	B2251_1_22.4.8	6.36	852		B2251_1_22.4.8	6.36	2142.34
	B2251_1_22.4.8	6.37	977.99		B2251_1_22.4.8	6.37	1932.99
	B2251_1_22.4.8	6.38	721.64		B2251_1_22.4.8	6.38	2014.92
	B2251_1_22.4.8	6.39	633		B2251_1_22.4.8	6.39	1609
	B2251_1_22.4.8	6.4	661.76		B2251_1_22.4.8	6.4	1482.76
	B2251_1_22.4.8	6.41	625.26		B2251_1_22.4.8	6.41	1371.78
	B2251_1_22.4.8	6.42	646		B2251_1_22.4.8	6.42	1507.1
	B2251_1_22.4.8	6.43	668		B2251_1_22.4.8	6.43	1335.37
	B2251_1_22.4.8	6.44	589		B2251_1_22.4.8	6.44	1464.92
	B2251_1_22.4.8	6.45	521		B2251_1_22.4.8	6.45	1380
	B2251_1_22.4.8	6.46	493		B2251_1_22.4.8	6.46	1508
	B2251_1_22.4.8	6.47	480		B2251_1_22.4.8	6.47	1564.2
	B2251_1_22.4.8	6.48	496		B2251_1_22.4.8	6.48	1309.03
	B2251_1_22.4.8	6.49	553		B2251_1_22.4.8	6.49	1466.06
	B2251_1_22.4.8	6.5	547.97		B2251_1_22.4.8	6.5	1462.97
	B2251_1_22.4.8	6.51	606		B2251_1_22.4.8	6.51	1397.05
	B2251_1_22.4.8	6.52	766		B2251_1_22.4.8	6.52	1490
	B2251_1_22.4.8	6.53	577		B2251_1_22.4.8	6.53	1286.44
	B2251_1_22.4.8	6.54	664.44		B2251_1_22.4.8	6.54	1024.92
	B2251_1_22.4.8	6.55	948.42		B2251_1_22.4.8	6.55	990.42
	B2251_1_22.4.8	6.56	678		B2251_1_22.4.8	6.56	1235.9
	B2251_1_22.4.8	6.57	433		B2251_1_22.4.8	6.57	1212.53
	B2251_1_22.4.8	6.58	384		B2251_1_22.4.8	6.58	1079.4
	B2251_1_22.4.8	6.59	394		B2251_1_22.4.8	6.59	892.24
	B2251_1_22.4.8	6.6	379		B2251_1_22.4.8	6.6	949
	B2251_1_22.6.3	4.18	155		B2251_1_22.6.3	4.18	179.03
	B2251_1_22.6.3	4.19	162.08		B2251_1_22.6.3	4.19	172.08
	B2251_1_22.6.3	4.2	167.55		B2251_1_22.6.3	4.2	192
	B2251_1_22.6.3	4.21	166		B2251_1_22.6.3	4.21	193.36
	B2251_1_22.6.3	4.22	166		B2251_1_22.6.3	4.22	207.5
	B2251_1_22.6.3	4.23	177		B2251_1_22.6.3	4.23	200.18
	B2251_1_22.6.3	4.24	185		B2251_1_22.6.3	4.24	215.04
	B2251_1_22.6.3	4.25	181		B2251_1_22.6.3	4.25	222.3
	B2251_1_22.6.3	4.26	177		B2251_1_22.6.3	4.26	214.18
	B2251_1_22.6.3	4.27	172.48		B2251_1_22.6.3	4.27	214.96
	B2251_1_22.6.3	4.28	181.26		B2251_1_22.6.3	4.28	203.26
	B2251_1_22.6.3	4.29	175		B2251_1_22.6.3	4.29	204.57
	B2251_1_22.6.3	4.3	173		B2251_1_22.6.3	4.3	210
	B2251_1_22.6.3	4.31	176		B2251_1_22.6.3	4.31	220
	B2251_1_22.6.3	4.32	176.06		B2251_1_22.6.3	4.32	209
	B2251_1_22.6.3	4.33	180.33		B2251_1_22.6.3	4.33	231.66
	B2251_1_22.6.3	4.34	187		B2251_1_22.6.3	4.34	234.52
	B2251_1_22.6.3	4.35	186		B2251_1_22.6.3	4.35	227.7
	B2251_1_22.6.3	4.36	182		B2251_1_22.6.3	4.36	225
	B2251_1_22.6.3	4.37	183		B2251_1_22.6.3	4.37	212
	B2251_1_22.6.3	4.38	188		B2251_1_22.6.3	4.38	225.8
	B2251_1_22.6.3	4.39	186.17		B2251_1_22.6.3	4.39	275
	B2251_1_22.6.3	4.4	189		B2251_1_22.6.3	4.4	238.64
	B2251_1_22.6.3	4.41	190.81		B2251_1_22.6.3	4.41	222
	B2251_1_22.6.3	4.42	189.75		B2251_1_22.6.3	4.42	223
	B2251_1_22.6.3	4.43	200		B2251_1_22.6.3	4.43	259.95
	B2251_1_22.6.3	4.44	209		B2251_1_22.6.3	4.44	245.07
	B2251_1_22.6.3	4.45	207		B2251_1_22.6.3	4.45	231
	B2251_1_22.6.3	4.46	207		B2251_1_22.6.3	4.46	238.7
	B2251_1_22.6.3	4.47	210		B2251_1_22.6.3	4.47	229
	B2251_1_22.6.3	4.48	207		B2251_1_22.6.3	4.48	239
	B2251_1_22.6.3	4.49	215		B2251_1_22.6.3	4.49	264
	B2251_1_22.6.3	4.5	216		B2251_1_22.6.3	4.5	268
	B2251_1_22.6.3	4.51	212		B2251_1_22.6.3	4.51	297.73
	B2251_1_22.6.3	4.52	211		B2251_1_22.6.3	4.52	253
	B2251_1_22.6.3	4.53	219		B2251_1_22.6.3	4.53	255.75
	B2251_1_22.6.3	4.54	225		B2251_1_22.6.3	4.54	261.56
	B2251_1_22.6.3	4.55	235		B2251_1_22.6.3	4.55	271.58
	B2251_1_22.6.3	4.56	221.1		B2251_1_22.6.3	4.56	255
	B2251_1_22.6.3	4.57	212.44		B2251_1_22.6.3	4.57	247
	B2251_1_22.6.3	4.58	216		B2251_1_22.6.3	4.58	277.05
	B2251_1_22.6.3	4.59	216		B2251_1_22.6.3	4.59	287.66
	B2251_1_22.6.3	4.6	218		B2251_1_22.6.3	4.6	260.87
	B2251_1_22.6.3	4.61	219		B2251_1_22.6.3	4.61	286
	B2251_1_22.6.3	4.62	219.26		B2251_1_22.6.3	4.62	267
	B2251_1_22.6.3	4.63	231		B2251_1_22.6.3	4.63	288.24
	B2251_1_22.6.3	4.64	230		B2251_1_22.6.3	4.64	287
	B2251_1_22.6.3	4.65	225.39		B2251_1_22.6.3	4.65	286.78
	B2251_1_22.6.3	4.66	225		B2251_1_22.6.3	4.66	316.39
	B2251_1_22.6.3	4.67	221		B2251_1_22.6.3	4.67	270
	B2251_1_22.6.3	4.68	227.82		B2251_1_22.6.3	4.68	290.64
	B2251_1_22.6.3	4.69	226.46		B2251_1_22.6.3	4.69	268
	B2251_1_22.6.3	4.7	227		B2251_1_22.6.3	4.7	262
	B2251_1_22.6.3	4.71	232		B2251_1_22.6.3	4.71	280
	B2251_1_22.6.3	4.72	238		B2251_1_22.6.3	4.72	285.54
	B2251_1_22.6.3	4.73	228		B2251_1_22.6.3	4.73	256.37
	B2251_1_22.6.3	4.74	225		B2251_1_22.6.3	4.74	264
	B2251_1_22.6.3	4.75	222.86		B2251_1_22.6.3	4.75	272.86
	B2251_1_22.6.3	4.76	233		B2251_1_22.6.3	4.76	273
	B2251_1_22.6.3	4.77	242		B2251_1_22.6.3	4.77	271.63
	B2251_1_22.6.3	4.78	237		B2251_1_22.6.3	4.78	272
	B2251_1_22.6.3	4.79	232.16		B2251_1_22.6.3	4.79	274
	B2251_1_22.6.3	4.8	223		B2251_1_22.6.3	4.8	293.94
	B2251_1_22.6.3	4.81	229.42		B2251_1_22.6.3	4.81	279
	B2251_1_22.6.3	4.82	231		B2251_1_22.6.3	4.82	285.62
	B2251_1_22.6.3	4.83	234		B2251_1_22.6.3	4.83	332.66
	B2251_1_22.6.3	4.84	235		B2251_1_22.6.3	4.84	302.28
	B2251_1_22.6.3	4.85	259.11		B2251_1_22.6.3	4.85	379.32
	B2251_1_22.6.3	4.86	259		B2251_1_22.6.3	4.86	309.55
	B2251_1_22.6.3	4.87	261		B2251_1_22.6.3	4.87	316.84
	B2251_1_22.6.3	4.88	262		B2251_1_22.6.3	4.88	314.16
	B2251_1_22.6.3	4.89	265		B2251_1_22.6.3	4.89	307
	B2251_1_22.6.3	4.9	265		B2251_1_22.6.3	4.9	302.05
	B2251_1_22.6.3	4.91	271.16		B2251_1_22.6.3	4.91	310
	B2251_1_22.6.3	4.92	262		B2251_1_22.6.3	4.92	308.26
	B2251_1_22.6.3	4.93	273		B2251_1_22.6.3	4.93	339.73
	B2251_1_22.6.3	4.94	272.55		B2251_1_22.6.3	4.94	341
	B2251_1_22.6.3	4.95	277		B2251_1_22.6.3	4.95	337
	B2251_1_22.6.3	4.96	275		B2251_1_22.6.3	4.96	343
	B2251_1_22.6.3	4.97	281		B2251_1_22.6.3	4.97	349.7
	B2251_1_22.6.3	4.98	277		B2251_1_22.6.3	4.98	334.94
	B2251_1_22.6.3	4.99	279.24		B2251_1_22.6.3	4.99	342.24
	B2251_1_22.6.3	5	279		B2251_1_22.6.3	5	326
	B2251_1_22.6.3	5.01	284		B2251_1_22.6.3	5.01	317.42
	B2251_1_22.6.3	5.02	281.36		B2251_1_22.6.3	5.02	343
	B2251_1_22.6.3	5.03	288.31		B2251_1_22.6.3	5.03	363.62
	B2251_1_22.6.3	5.04	289.28		B2251_1_22.6.3	5.04	356.7
	B2251_1_22.6.3	5.05	287		B2251_1_22.6.3	5.05	340.65
	B2251_1_22.6.3	5.06	295.88		B2251_1_22.6.3	5.06	348.88
	B2251_1_22.6.3	5.07	291		B2251_1_22.6.3	5.07	356.87
	B2251_1_22.6.3	5.08	292		B2251_1_22.6.3	5.08	361.28
	B2251_1_22.6.3	5.09	289		B2251_1_22.6.3	5.09	348.43
	B2251_1_22.6.3	5.1	287		B2251_1_22.6.3	5.1	323.23
	B2251_1_22.6.3	5.11	300		B2251_1_22.6.3	5.11	339.38
	B2251_1_22.6.3	5.12	306		B2251_1_22.6.3	5.12	344.51
	B2251_1_22.6.3	5.13	296		B2251_1_22.6.3	5.13	338.8
	B2251_1_22.6.3	5.14	298		B2251_1_22.6.3	5.14	334
	B2251_1_22.6.3	5.15	303.74		B2251_1_22.6.3	5.15	333
	B2251_1_22.6.3	5.16	300.14		B2251_1_22.6.3	5.16	328
	B2251_1_22.6.3	5.17	298		B2251_1_22.6.3	5.17	338
	B2251_1_22.6.3	5.18	296.19		B2251_1_22.6.3	5.18	325
	B2251_1_22.6.3	5.19	295.15		B2251_1_22.6.3	5.19	335
	B2251_1_22.6.3	5.2	288		B2251_1_22.6.3	5.2	368.63
	B2251_1_22.6.3	5.21	283		B2251_1_22.6.3	5.21	360.76
	B2251_1_22.6.3	5.22	283		B2251_1_22.6.3	5.22	355
	B2251_1_22.6.3	5.23	289		B2251_1_22.6.3	5.23	369.97
	B2251_1_22.6.3	5.24	291.29		B2251_1_22.6.3	5.24	376
	B2251_1_22.6.3	5.25	291		B2251_1_22.6.3	5.25	372.17
	B2251_1_22.6.3	5.26	288		B2251_1_22.6.3	5.26	359.36
	B2251_1_22.6.3	5.27	296		B2251_1_22.6.3	5.27	352.18
	B2251_1_22.6.3	5.28	304.85		B2251_1_22.6.3	5.28	352.85
	B2251_1_22.6.3	5.29	311		B2251_1_22.6.3	5.29	345
	B2251_1_22.6.3	5.3	308		B2251_1_22.6.3	5.3	355
	B2251_1_22.6.3	5.31	312.24		B2251_1_22.6.3	5.31	378.24
	B2251_1_22.6.3	5.32	311.04		B2251_1_22.6.3	5.32	383.12
	B2251_1_22.6.3	5.33	309		B2251_1_22.6.3	5.33	384
	B2251_1_22.6.3	5.34	305.6		B2251_1_22.6.3	5.34	389
	B2251_1_22.6.3	5.35	306		B2251_1_22.6.3	5.35	406
	B2251_1_22.6.3	5.36	312		B2251_1_22.6.3	5.36	418.96
	B2251_1_22.6.3	5.37	319		B2251_1_22.6.3	5.37	399
	B2251_1_22.6.3	5.38	314.16		B2251_1_22.6.3	5.38	391.48
	B2251_1_22.6.3	5.39	325.92		B2251_1_22.6.3	5.39	373.92
	B2251_1_22.6.3	5.4	336.24		B2251_1_22.6.3	5.4	387.2
	B2251_1_22.6.3	5.41	337.74		B2251_1_22.6.3	5.41	400.74
	B2251_1_22.6.3	5.42	340.8		B2251_1_22.6.3	5.42	410
	B2251_1_22.6.3	5.43	342.02		B2251_1_22.6.3	5.43	389.02
	B2251_1_22.6.3	5.44	348.13		B2251_1_22.6.3	5.44	381.13
	B2251_1_22.6.3	5.45	349		B2251_1_22.6.3	5.45	389.87
	B2251_1_22.6.3	5.46	360		B2251_1_22.6.3	5.46	407.19
	B2251_1_22.6.3	5.47	369		B2251_1_22.6.3	5.47	416.04
	B2251_1_22.6.3	5.48	375		B2251_1_22.6.3	5.48	385.73
	B2251_1_22.6.3	5.49	382		B2251_1_22.6.3	5.49	372.4
	B2251_1_22.6.3	5.5	370		B2251_1_22.6.3	5.5	371.42
	B2251_1_22.6.3	5.51	356		B2251_1_22.6.3	5.51	377
	B2251_1_22.6.3	5.52	350.83		B2251_1_22.6.3	5.52	384.66
	B2251_1_22.6.3	5.53	344		B2251_1_22.6.3	5.53	399.42
	B2251_1_22.6.3	5.54	345		B2251_1_22.6.3	5.54	394
	B2251_1_22.6.3	5.55	341		B2251_1_22.6.3	5.55	394
	B2251_1_22.6.3	5.56	334.77		B2251_1_22.6.3	5.56	396.77
	B2251_1_22.6.3	5.57	338.79		B2251_1_22.6.3	5.57	383
	B2251_1_22.6.3	5.58	340		B2251_1_22.6.3	5.58	395.52
	B2251_1_22.6.3	5.59	329.47		B2251_1_22.6.3	5.59	399
	B2251_1_22.6.3	5.6	326		B2251_1_22.6.3	5.6	408.03
	B2251_1_22.6.3	5.61	328		B2251_1_22.6.3	5.61	412
	B2251_1_22.6.3	5.62	328		B2251_1_22.6.3	5.62	409.24
	B2251_1_22.6.3	5.63	328		B2251_1_22.6.3	5.63	417.94
	B2251_1_22.6.3	5.64	326.45		B2251_1_22.6.3	5.64	439.9
	B2251_1_22.6.3	5.65	318.74		B2251_1_22.6.3	5.65	418.22
	B2251_1_22.6.3	5.66	311		B2251_1_22.6.3	5.66	399
	B2251_1_22.6.3	5.67	318.96		B2251_1_22.6.3	5.67	403
	B2251_1_22.6.3	5.68	326		B2251_1_22.6.3	5.68	425
	B2251_1_22.6.3	5.69	320		B2251_1_22.6.3	5.69	429
	B2251_1_22.6.3	5.7	326.06		B2251_1_22.6.3	5.7	425.03
	B2251_1_22.6.3	5.71	320		B2251_1_22.6.3	5.71	446.96
	B2251_1_22.6.3	5.72	310		B2251_1_22.6.3	5.72	457
	B2251_1_22.6.3	5.73	303		B2251_1_22.6.3	5.73	458.25
	B2251_1_22.6.3	5.74	306.26		B2251_1_22.6.3	5.74	454.26
	B2251_1_22.6.3	5.75	305		B2251_1_22.6.3	5.75	433.02
	B2251_1_22.6.3	5.76	297.01		B2251_1_22.6.3	5.76	435.01
	B2251_1_22.6.3	5.77	300		B2251_1_22.6.3	5.77	442.58
	B2251_1_22.6.3	5.78	295.95		B2251_1_22.6.3	5.78	433
	B2251_1_22.6.3	5.79	293		B2251_1_22.6.3	5.79	423.4
	B2251_1_22.6.3	5.8	289.46		B2251_1_22.6.3	5.8	416.38
	B2251_1_22.6.3	5.81	291		B2251_1_22.6.3	5.81	427.4
	B2251_1_22.6.3	5.82	292.04		B2251_1_22.6.3	5.82	441.16
	B2251_1_22.6.3	5.83	283		B2251_1_22.6.3	5.83	462
	B2251_1_22.6.3	5.84	277		B2251_1_22.6.3	5.84	475
	B2251_1_22.6.3	5.85	280		B2251_1_22.6.3	5.85	459.05
	B2251_1_22.6.3	5.86	278		B2251_1_22.6.3	5.86	455.72
	B2251_1_22.6.3	5.87	273		B2251_1_22.6.3	5.87	470.26
	B2251_1_22.6.3	5.88	271		B2251_1_22.6.3	5.88	486.26
	B2251_1_22.6.3	5.89	272.69		B2251_1_22.6.3	5.89	467.69
	B2251_1_22.6.3	5.9	275.88		B2251_1_22.6.3	5.9	471
	B2251_1_22.6.3	5.91	278.77		B2251_1_22.6.3	5.91	472
	B2251_1_22.6.3	5.92	281.22		B2251_1_22.6.3	5.92	477.11
	B2251_1_22.6.3	5.93	275		B2251_1_22.6.3	5.93	487
	B2251_1_22.6.3	5.94	275.63		B2251_1_22.6.3	5.94	557.26
	B2251_1_22.6.3	5.95	283.65		B2251_1_22.6.3	5.95	510.65
	B2251_1_22.6.3	5.96	302		B2251_1_22.6.3	5.96	467.75
	B2251_1_22.6.3	5.97	349.04		B2251_1_22.6.3	5.97	480.52
	B2251_1_22.6.3	5.98	369.55		B2251_1_22.6.3	5.98	456.85
	B2251_1_22.6.3	5.99	386		B2251_1_22.6.3	5.99	458
	B2251_1_22.6.3	6	371.55		B2251_1_22.6.3	6	493.55
	B2251_1_22.6.3	6.01	333		B2251_1_22.6.3	6.01	501.29
	B2251_1_22.6.3	6.02	306.93		B2251_1_22.6.3	6.02	536.93
	B2251_1_22.6.3	6.03	297		B2251_1_22.6.3	6.03	619.6
	B2251_1_22.6.3	6.04	299		B2251_1_22.6.3	6.04	723
	B2251_1_22.6.3	6.05	289		B2251_1_22.6.3	6.05	793.86
	B2251_1_22.6.3	6.06	283		B2251_1_22.6.3	6.06	731.05
	B2251_1_22.6.3	6.07	289		B2251_1_22.6.3	6.07	687.96
	B2251_1_22.6.3	6.08	286.09		B2251_1_22.6.3	6.08	654.18
	B2251_1_22.6.3	6.09	286.15		B2251_1_22.6.3	6.09	670.1
	B2251_1_22.6.3	6.1	293		B2251_1_22.6.3	6.1	691
	B2251_1_22.6.3	6.11	280		B2251_1_22.6.3	6.11	612.3
	B2251_1_22.6.3	6.12	270		B2251_1_22.6.3	6.12	570.95
	B2251_1_22.6.3	6.13	265.06		B2251_1_22.6.3	6.13	643.06
	B2251_1_22.6.3	6.14	265		B2251_1_22.6.3	6.14	640.54
	B2251_1_22.6.3	6.15	268		B2251_1_22.6.3	6.15	614.79
	B2251_1_22.6.3	6.16	278.39		B2251_1_22.6.3	6.16	592
	B2251_1_22.6.3	6.17	280		B2251_1_22.6.3	6.17	588.4
	B2251_1_22.6.3	6.18	279		B2251_1_22.6.3	6.18	615
	B2251_1_22.6.3	6.19	266		B2251_1_22.6.3	6.19	610.8
	B2251_1_22.6.3	6.2	260.89		B2251_1_22.6.3	6.2	599
	B2251_1_22.6.3	6.21	252		B2251_1_22.6.3	6.21	594
	B2251_1_22.6.3	6.22	260		B2251_1_22.6.3	6.22	608
	B2251_1_22.6.3	6.23	264		B2251_1_22.6.3	6.23	653
	B2251_1_22.6.3	6.24	270		B2251_1_22.6.3	6.24	682
	B2251_1_22.6.3	6.25	265		B2251_1_22.6.3	6.25	696.58
	B2251_1_22.6.3	6.26	259		B2251_1_22.6.3	6.26	739.71
	B2251_1_22.6.3	6.27	257		B2251_1_22.6.3	6.27	691.58
	B2251_1_22.6.3	6.28	254		B2251_1_22.6.3	6.28	684.39
	B2251_1_22.6.3	6.29	263		B2251_1_22.6.3	6.29	752
	B2251_1_22.6.3	6.3	267		B2251_1_22.6.3	6.3	739
	B2251_1_22.6.3	6.31	298		B2251_1_22.6.3	6.31	754
	B2251_1_22.6.3	6.32	294		B2251_1_22.6.3	6.32	749.34
	B2251_1_22.6.3	6.33	287		B2251_1_22.6.3	6.33	696
	B2251_1_22.6.3	6.34	278.64		B2251_1_22.6.3	6.34	725
	B2251_1_22.6.3	6.35	294		B2251_1_22.6.3	6.35	765
	B2251_1_22.6.3	6.36	301		B2251_1_22.6.3	6.36	804.91
	B2251_1_22.6.3	6.37	287		B2251_1_22.6.3	6.37	701.69
	B2251_1_22.6.3	6.38	305		B2251_1_22.6.3	6.38	698
	B2251_1_22.6.3	6.39	327.79		B2251_1_22.6.3	6.39	751
	B2251_1_22.6.3	6.4	318		B2251_1_22.6.3	6.4	812
	B2251_1_22.6.3	6.41	329		B2251_1_22.6.3	6.41	823.95
	B2251_1_22.6.3	6.42	353		B2251_1_22.6.3	6.42	814.03
	B2251_1_22.6.3	6.43	364		B2251_1_22.6.3	6.43	816.65
	B2251_1_22.6.3	6.44	324		B2251_1_22.6.3	6.44	839.84
	B2251_1_22.6.3	6.45	310		B2251_1_22.6.3	6.45	866.62
	B2251_1_22.6.3	6.46	306		B2251_1_22.6.3	6.46	846
	B2251_1_22.6.3	6.47	311		B2251_1_22.6.3	6.47	831
	B2251_1_22.6.3	6.48	317		B2251_1_22.6.3	6.48	933.01
	B2251_1_22.6.3	6.49	318		B2251_1_22.6.3	6.49	991
	B2251_1_22.6.3	6.5	316		B2251_1_22.6.3	6.5	985
	B2251_1_22.6.3	6.51	320		B2251_1_22.6.3	6.51	1146.2
	B2251_1_22.6.3	6.52	323		B2251_1_22.6.3	6.52	1116.56
	B2251_1_22.6.3	6.53	319		B2251_1_22.6.3	6.53	1119.73
	B2251_1_22.6.3	6.54	326		B2251_1_22.6.3	6.54	1206.56
	B2251_1_22.6.3	6.55	333		B2251_1_22.6.3	6.55	1551.6
	B2251_1_22.6.3	6.56	330		B2251_1_22.6.3	6.56	1444.38
	B2251_1_22.6.3	6.57	331		B2251_1_22.6.3	6.57	1783.32
	B2251_1_22.6.3	6.58	334		B2251_1_22.6.3	6.58	1721.97
	B2251_1_22.6.3	6.59	337		B2251_1_22.6.3	6.59	1401.57
	B2251_1_22.6.3	6.6	344		B2251_1_22.6.3	6.6	1373
	B2251_1_22.6.3	6.61	350		B2251_1_22.6.3	6.61	1272.9
	B2251_1_22.6.3	6.62	345.86		B2251_1_22.6.3	6.62	1200.86
	B2251_1_22.6.3	6.63	358		B2251_1_22.6.3	6.63	1214
	B2251_1_22.6.3	6.64	377		B2251_1_22.6.3	6.64	1175.16
	B2251_1_22.6.3	6.65	361		B2251_1_22.6.3	6.65	1223
	B2251_1_22.6.3	6.66	344		B2251_1_22.6.3	6.66	1220
	B2251_1_22.6.3	6.67	376		B2251_1_22.6.3	6.67	1347.76
	B2251_1_22.6.3	6.68	361.91		B2251_1_22.6.3	6.68	1360
	B2251_1_22.6.3	6.69	313		B2251_1_22.6.3	6.69	1296.04
	B2251_1_22.6.3	6.7	329.71		B2251_1_22.6.3	6.7	1032.42
	B2251_1_22.6.3	6.71	308		B2251_1_22.6.3	6.71	971
	B2251_1_22.6.3	6.72	318		B2251_1_22.6.3	6.72	1069.13
	B2251_1_22.6.3	6.73	318		B2251_1_22.6.3	6.73	1063.3
	B2251_1_22.6.3	6.74	315		B2251_1_22.6.3	6.74	780.02
	B2251_1_22.6.3	6.75	300		B2251_1_22.6.3	6.75	697.58
	B2251_1_22.6.3	6.76	286.12		B2251_1_22.6.3	6.76	653.12
	B2251_1_22.6.3	6.77	283		B2251_1_22.6.3	6.77	671.05
	B2251_1_22.6.3	6.78	264		B2251_1_22.6.3	6.78	735.32
	B2251_1_22.6.3	6.79	295		B2251_1_22.6.3	6.79	751.95
	B2251_1_22.6.3	6.8	306.4		B2251_1_22.6.3	6.8	721.6
	B2251_1_22.6.3	6.81	277		B2251_1_22.6.3	6.81	698
	B2251_1_22.6.3	6.82	262.84		B2251_1_22.6.3	6.82	636.68
	B2251_1_22.6.3	6.83	276		B2251_1_22.6.3	6.83	576.55
	B2251_2_22.4.8	5.93	203		B2251_2_22.4.8	5.93	355.44
	B2251_2_22.4.8	5.94	207.77		B2251_2_22.4.8	5.94	338.77
	B2251_2_22.4.8	5.95	287.5		B2251_2_22.4.8	5.95	474.5
	B2251_2_22.4.8	5.96	280.63		B2251_2_22.4.8	5.96	775.63
	B2251_2_22.4.8	5.97	273.78		B2251_2_22.4.8	5.97	1342.78
	B2251_2_22.4.8	5.98	259		B2251_2_22.4.8	5.98	1297.42
	B2251_2_22.4.8	5.99	252		B2251_2_22.4.8	5.99	904.88
	B2251_2_22.4.8	6	329.11		B2251_2_22.4.8	6	1670.11
	B2251_2_22.4.8	6.01	405.74		B2251_2_22.4.8	6.01	1885.74
	B2251_2_22.4.8	6.02	356.49		B2251_2_22.4.8	6.02	1503.49
	B2251_2_22.4.8	6.03	397.05		B2251_2_22.4.8	6.03	1925.15
	B2251_2_22.4.8	6.04	379.31		B2251_2_22.4.8	6.04	2095.17
	B2251_2_22.4.8	6.05	397		B2251_2_22.4.8	6.05	2648.53
	B2251_2_22.4.8	6.06	451.81		B2251_2_22.4.8	6.06	2112.81
	B2251_2_22.4.8	6.07	488		B2251_2_22.4.8	6.07	2096.23
	B2251_2_22.4.8	6.08	469.95		B2251_2_22.4.8	6.08	2014.8
	B2251_2_22.4.8	6.09	540.08		B2251_2_22.4.8	6.09	1649
	B2251_2_22.4.8	6.1	497		B2251_2_22.4.8	6.1	2015
	B2251_2_22.4.8	6.11	456		B2251_2_22.4.8	6.11	1808.67
	B2251_2_22.4.8	6.12	406.04		B2251_2_22.4.8	6.12	1186
	B2251_2_22.4.8	6.13	368		B2251_2_22.4.8	6.13	893
	B2251_2_22.4.8	6.14	382.54		B2251_2_22.4.8	6.14	860.54
	B2251_2_22.4.8	6.15	470		B2251_2_22.4.8	6.15	824
	B2251_2_22.4.8	6.16	476.29		B2251_2_22.4.8	6.16	833.58
	B2251_2_22.4.8	6.17	638.54		B2251_2_22.4.8	6.17	879.54
	B2251_2_22.4.8	6.18	455.23		B2251_2_22.4.8	6.18	845
	B2251_2_22.4.8	6.19	385.97		B2251_2_22.4.8	6.19	826.99
	B2251_2_22.4.8	6.2	390.72		B2251_2_22.4.8	6.2	893.72
	B2251_2_22.4.8	6.21	405.49		B2251_2_22.4.8	6.21	856.49
	B2251_2_22.4.8	6.22	402		B2251_2_22.4.8	6.22	823
	B2251_2_22.4.8	6.23	387		B2251_2_22.4.8	6.23	1012.46
	B2251_2_22.4.8	6.24	380		B2251_2_22.4.8	6.24	1070.08
	B2251_2_22.4.8	6.25	374		B2251_2_22.4.8	6.25	1065.29
	B2251_2_22.4.8	6.26	377		B2251_2_22.4.8	6.26	983.1
	B2251_2_22.4.8	6.27	345		B2251_2_22.4.8	6.27	1143
	B2251_2_22.4.8	6.28	341		B2251_2_22.4.8	6.28	1054.46
	B2251_2_22.4.8	6.29	344.52		B2251_2_22.4.8	6.29	1065
	B2251_2_22.4.8	6.3	339		B2251_2_22.4.8	6.3	1238.33
	B2251_2_22.4.8	6.31	374.69		B2251_2_22.4.8	6.31	1208.69
	B2251_2_22.4.8	6.32	402		B2251_2_22.4.8	6.32	1172
	B2251_2_22.4.8	6.33	409		B2251_2_22.4.8	6.33	1195
	B2251_2_22.4.8	6.34	449		B2251_2_22.4.8	6.34	1186
	B2251_2_22.4.8	6.35	418		B2251_2_22.4.8	6.35	1314.58
	B2251_2_22.4.8	6.36	404		B2251_2_22.4.8	6.36	1430
	B2251_2_22.4.8	6.37	405		B2251_2_22.4.8	6.37	1420.79
	B2251_2_22.4.8	6.38	399		B2251_2_22.4.8	6.38	1421
	B2251_2_22.4.8	6.39	387.43		B2251_2_22.4.8	6.39	1520
	B2251_2_22.4.8	6.4	382		B2251_2_22.4.8	6.4	1416.09
	B2251_2_22.4.8	6.41	375		B2251_2_22.4.8	6.41	1351.58
	B2251_2_22.4.8	6.42	373.24		B2251_2_22.4.8	6.42	1409.2
	B2251_2_22.4.8	6.43	588.35		B2251_2_22.4.8	6.43	1373.9
	B2251_2_22.4.8	6.44	413.61		B2251_2_22.4.8	6.44	1309.22
	B2251_2_22.4.8	6.45	402		B2251_2_22.4.8	6.45	1270.2
	B2251_2_22.4.8	6.46	400.96		B2251_2_22.4.8	6.46	1143.92
	B2251_2_22.4.8	6.47	420		B2251_2_22.4.8	6.47	988
	B2251_2_22.4.8	6.48	367		B2251_2_22.4.8	6.48	1272.84
	B2251_2_22.4.8	6.49	340		B2251_2_22.4.8	6.49	1176
	B2251_2_22.4.8	6.5	331		B2251_2_22.4.8	6.5	942.2
	B2251_2_22.4.8	6.51	332		B2251_2_22.4.8	6.51	883
	B2251_2_22.4.8	6.52	358		B2251_2_22.4.8	6.52	1016.08
	B2251_2_22.4.8	6.53	367		B2251_2_22.4.8	6.53	1017
	B2251_2_22.4.8	6.54	371.2		B2251_2_22.4.8	6.54	1124
	B2251_2_22.4.8	6.55	389		B2251_2_22.4.8	6.55	961
	B2251_2_22.4.8	6.56	430		B2251_2_22.4.8	6.56	1236
	B2251_2_22.4.8	6.57	392		B2251_2_22.4.8	6.57	1044
	B2251_2_22.4.8	6.58	373		B2251_2_22.4.8	6.58	1238.04
	B2251_2_22.4.8	6.59	1001.75		B2251_2_22.4.8	6.59	1321.55
	B2251_2_22.4.8	6.6	443.76		B2251_2_22.4.8	6.6	1274.69
	B2251_2_22.4.8	6.61	383		B2251_2_22.4.8	6.61	1188.56
	B2251_2_22.4.8	6.62	384		B2251_2_22.4.8	6.62	992.42
	B2251_2_22.4.8	6.63	381		B2251_2_22.4.8	6.63	1022.48
	B2251_2_22.4.8	6.64	387		B2251_2_22.4.8	6.64	1226.39
	B2251_2_22.4.8	6.65	431		B2251_2_22.4.8	6.65	968.58
	B2251_2_22.4.8	6.66	472		B2251_2_22.4.8	6.66	938
	B2251_2_22.4.8	6.67	505		B2251_2_22.4.8	6.67	934.9
	B2251_2_22.4.8	6.68	533		B2251_2_22.4.8	6.68	958
	B2251_2_22.4.8	6.69	492.43		B2251_2_22.4.8	6.69	952.86
	B2251_2_22.4.8	6.7	540		B2251_2_22.4.8	6.7	955
	B2251_2_22.4.8	6.71	705.76		B2251_2_22.4.8	6.71	981.96
	B2251_2_22.4.8	6.72	835.25		B2251_2_22.4.8	6.72	1086.2
	B2251_2_22.4.8	6.73	631.23		B2251_2_22.4.8	6.73	1116.47
	B2251_2_22.4.8	6.74	437.45		B2251_2_22.4.8	6.74	1013.35
	B2251_2_22.4.8	6.75	455.28		B2251_2_22.4.8	6.75	1016
	B2251_2_22.4.8	6.76	418.12		B2251_2_22.4.8	6.76	1217.24
	B2251_2_22.4.8	6.77	380.57		B2251_2_22.4.8	6.77	1213
	B2251_2_22.4.8	6.78	420.5		B2251_2_22.4.8	6.78	1321
	B2251_2_22.4.8	6.79	356.39		B2251_2_22.4.8	6.79	1652.34
	B2251_2_22.4.8	6.8	335		B2251_2_22.4.8	6.8	1920.8
	B2251_2_22.4.8	6.81	335.26		B2251_2_22.4.8	6.81	1575.52
	B2251_2_22.4.8	6.82	381		B2251_2_22.4.8	6.82	1529.9
	B2251_2_22.4.8	6.83	374		B2251_2_22.4.8	6.83	1367.18
	B2251_2_22.4.8	6.84	398.05		B2251_2_22.4.8	6.84	1410.05
	B2251_2_22.4.8	6.85	538.3		B2251_2_22.4.8	6.85	1422.9
	B2251_2_22.4.8	6.86	425.36		B2251_2_22.4.8	6.86	1362.36
	B2251_2_22.4.8	6.87	418.19		B2251_2_22.4.8	6.87	1497
	B2251_2_22.4.8	6.88	439		B2251_2_22.4.8	6.88	1561.72
	B2251_2_22.4.8	6.89	460.32		B2251_2_22.4.8	6.89	1326.56
	B2251_2_22.4.8	6.9	440.48		B2251_2_22.4.8	6.9	1413.48
	B2251_2_22.4.8	6.91	418.61		B2251_2_22.4.8	6.91	1421.44
	B2251_2_22.4.8	6.92	425		B2251_2_22.4.8	6.92	1306
	B2251_2_22.4.8	6.93	583.67		B2251_2_22.4.8	6.93	1448.52
	B2251_2_22.4.8	6.94	495		B2251_2_22.4.8	6.94	1424
	B2251_2_22.4.8	6.95	422.63		B2251_2_22.4.8	6.95	1366
	B2251_2_22.4.8	6.96	414.28		B2251_2_22.4.8	6.96	744
	B2251_2_22.4.8	6.97	324.38		B2251_2_22.4.8	6.97	829.52
	B2251_2_22.4.8	6.98	345		B2251_2_22.4.8	6.98	1180.8
	B2251_2_22.4.8	6.99	302		B2251_2_22.4.8	6.99	900
	B2251_2_22.4.8	7	347.12		B2251_2_22.4.8	7	542
	B2251_2_22.4.8	7.01	172.95		B2251_2_22.4.8	7.01	228.95
	B2251_2_22.6.3	4.64	249.53		B2251_2_22.6.3	4.64	287
	B2251_2_22.6.3	4.65	280.1		B2251_2_22.6.3	4.65	278
	B2251_2_22.6.3	4.66	256.14		B2251_2_22.6.3	4.66	300.14
	B2251_2_22.6.3	4.67	263.44		B2251_2_22.6.3	4.67	323.88
	B2251_2_22.6.3	4.68	252.77		B2251_2_22.6.3	4.68	284
	B2251_2_22.6.3	4.69	263		B2251_2_22.6.3	4.69	293.79
	B2251_2_22.6.3	4.7	265.35		B2251_2_22.6.3	4.7	295
	B2251_2_22.6.3	4.71	275.15		B2251_2_22.6.3	4.71	292.15
	B2251_2_22.6.3	4.72	288.13		B2251_2_22.6.3	4.72	283
	B2251_2_22.6.3	4.73	282		B2251_2_22.6.3	4.73	284
	B2251_2_22.6.3	4.74	259		B2251_2_22.6.3	4.74	312
	B2251_2_22.6.3	4.75	268		B2251_2_22.6.3	4.75	317
	B2251_2_22.6.3	4.76	351.14		B2251_2_22.6.3	4.76	323
	B2251_2_22.6.3	4.77	291		B2251_2_22.6.3	4.77	316
	B2251_2_22.6.3	4.78	295		B2251_2_22.6.3	4.78	305
	B2251_2_22.6.3	4.79	308		B2251_2_22.6.3	4.79	314
	B2251_2_22.6.3	4.8	311		B2251_2_22.6.3	4.8	300
	B2251_2_22.6.3	4.81	299		B2251_2_22.6.3	4.81	295.27
	B2251_2_22.6.3	4.82	300		B2251_2_22.6.3	4.82	307.31
	B2251_2_22.6.3	4.83	309		B2251_2_22.6.3	4.83	314
	B2251_2_22.6.3	4.84	315		B2251_2_22.6.3	4.84	320
	B2251_2_22.6.3	4.85	320		B2251_2_22.6.3	4.85	316
	B2251_2_22.6.3	4.86	302		B2251_2_22.6.3	4.86	298
	B2251_2_22.6.3	4.87	336		B2251_2_22.6.3	4.87	298
	B2251_2_22.6.3	4.88	350		B2251_2_22.6.3	4.88	298
	B2251_2_22.6.3	4.89	335		B2251_2_22.6.3	4.89	297
	B2251_2_22.6.3	4.9	332		B2251_2_22.6.3	4.9	291
	B2251_2_22.6.3	4.91	338		B2251_2_22.6.3	4.91	292
	B2251_2_22.6.3	4.92	329		B2251_2_22.6.3	4.92	294
	B2251_2_22.6.3	4.93	329		B2251_2_22.6.3	4.93	292
	B2251_2_22.6.3	4.94	319		B2251_2_22.6.3	4.94	314
	B2251_2_22.6.3	4.95	310		B2251_2_22.6.3	4.95	338.29
	B2251_2_22.6.3	4.96	309		B2251_2_22.6.3	4.96	319
	B2251_2_22.6.3	4.97	305		B2251_2_22.6.3	4.97	314
	B2251_2_22.6.3	4.98	310		B2251_2_22.6.3	4.98	317
	B2251_2_22.6.3	4.99	319		B2251_2_22.6.3	4.99	296
	B2251_2_22.6.3	5	319		B2251_2_22.6.3	5	301
	B2251_2_22.6.3	5.01	317		B2251_2_22.6.3	5.01	309.37
	B2251_2_22.6.3	5.02	320.37		B2251_2_22.6.3	5.02	314
	B2251_2_22.6.3	5.03	325		B2251_2_22.6.3	5.03	307
	B2251_2_22.6.3	5.04	329		B2251_2_22.6.3	5.04	307
	B2251_2_22.6.3	5.05	321		B2251_2_22.6.3	5.05	306
	B2251_2_22.6.3	5.06	323		B2251_2_22.6.3	5.06	328.51
	B2251_2_22.6.3	5.07	315		B2251_2_22.6.3	5.07	316
	B2251_2_22.6.3	5.08	329		B2251_2_22.6.3	5.08	315
	B2251_2_22.6.3	5.09	360		B2251_2_22.6.3	5.09	339
	B2251_2_22.6.3	5.1	354		B2251_2_22.6.3	5.1	341
	B2251_2_22.6.3	5.11	345		B2251_2_22.6.3	5.11	353
	B2251_2_22.6.3	5.12	340		B2251_2_22.6.3	5.12	368
	B2251_2_22.6.3	5.13	319		B2251_2_22.6.3	5.13	354.53
	B2251_2_22.6.3	5.14	320		B2251_2_22.6.3	5.14	354
	B2251_2_22.6.3	5.15	321		B2251_2_22.6.3	5.15	354.56
	B2251_2_22.6.3	5.16	318		B2251_2_22.6.3	5.16	356
	B2251_2_22.6.3	5.17	323		B2251_2_22.6.3	5.17	347.27
	B2251_2_22.6.3	5.18	326		B2251_2_22.6.3	5.18	348.42
	B2251_2_22.6.3	5.19	340		B2251_2_22.6.3	5.19	327
	B2251_2_22.6.3	5.2	344		B2251_2_22.6.3	5.2	329
	B2251_2_22.6.3	5.21	341		B2251_2_22.6.3	5.21	337
	B2251_2_22.6.3	5.22	352		B2251_2_22.6.3	5.22	357
	B2251_2_22.6.3	5.23	356		B2251_2_22.6.3	5.23	350.27
	B2251_2_22.6.3	5.24	357.19		B2251_2_22.6.3	5.24	372.19
	B2251_2_22.6.3	5.25	339.05		B2251_2_22.6.3	5.25	389.05
	B2251_2_22.6.3	5.26	341		B2251_2_22.6.3	5.26	413
	B2251_2_22.6.3	5.27	354		B2251_2_22.6.3	5.27	392.3
	B2251_2_22.6.3	5.28	343.66		B2251_2_22.6.3	5.28	349
	B2251_2_22.6.3	5.29	341		B2251_2_22.6.3	5.29	343.95
	B2251_2_22.6.3	5.3	350		B2251_2_22.6.3	5.3	372
	B2251_2_22.6.3	5.31	332		B2251_2_22.6.3	5.31	370
	B2251_2_22.6.3	5.32	335		B2251_2_22.6.3	5.32	357
	B2251_2_22.6.3	5.33	331		B2251_2_22.6.3	5.33	390
	B2251_2_22.6.3	5.34	330.18		B2251_2_22.6.3	5.34	397
	B2251_2_22.6.3	5.35	334		B2251_2_22.6.3	5.35	396.97
	B2251_2_22.6.3	5.36	331		B2251_2_22.6.3	5.36	391
	B2251_2_22.6.3	5.37	327		B2251_2_22.6.3	5.37	368
	B2251_2_22.6.3	5.38	338		B2251_2_22.6.3	5.38	377.13
	B2251_2_22.6.3	5.39	348.46		B2251_2_22.6.3	5.39	370
	B2251_2_22.6.3	5.4	357		B2251_2_22.6.3	5.4	367.1
	B2251_2_22.6.3	5.41	330		B2251_2_22.6.3	5.41	380
	B2251_2_22.6.3	5.42	328		B2251_2_22.6.3	5.42	393
	B2251_2_22.6.3	5.43	327.23		B2251_2_22.6.3	5.43	394
	B2251_2_22.6.3	5.44	336		B2251_2_22.6.3	5.44	390.55
	B2251_2_22.6.3	5.45	327		B2251_2_22.6.3	5.45	387
	B2251_2_22.6.3	5.46	332		B2251_2_22.6.3	5.46	397
	B2251_2_22.6.3	5.47	338.43		B2251_2_22.6.3	5.47	412
	B2251_2_22.6.3	5.48	332		B2251_2_22.6.3	5.48	392.44
	B2251_2_22.6.3	5.49	331		B2251_2_22.6.3	5.49	391
	B2251_2_22.6.3	5.5	342		B2251_2_22.6.3	5.5	382.62
	B2251_2_22.6.3	5.51	338		B2251_2_22.6.3	5.51	381
	B2251_2_22.6.3	5.52	342		B2251_2_22.6.3	5.52	379
	B2251_2_22.6.3	5.53	349		B2251_2_22.6.3	5.53	385
	B2251_2_22.6.3	5.54	367		B2251_2_22.6.3	5.54	391
	B2251_2_22.6.3	5.55	367		B2251_2_22.6.3	5.55	403.33
	B2251_2_22.6.3	5.56	363		B2251_2_22.6.3	5.56	401
	B2251_2_22.6.3	5.57	361		B2251_2_22.6.3	5.57	388
	B2251_2_22.6.3	5.58	353		B2251_2_22.6.3	5.58	379.3
	B2251_2_22.6.3	5.59	344.25		B2251_2_22.6.3	5.59	404
	B2251_2_22.6.3	5.6	350		B2251_2_22.6.3	5.6	375
	B2251_2_22.6.3	5.61	378		B2251_2_22.6.3	5.61	383
	B2251_2_22.6.3	5.62	411		B2251_2_22.6.3	5.62	365
	B2251_2_22.6.3	5.63	415.13		B2251_2_22.6.3	5.63	405.13
	B2251_2_22.6.3	5.64	411.04		B2251_2_22.6.3	5.64	390.02
	B2251_2_22.6.3	5.65	380.24		B2251_2_22.6.3	5.65	438.24
	B2251_2_22.6.3	5.66	363		B2251_2_22.6.3	5.66	432.96
	B2251_2_22.6.3	5.67	404.91		B2251_2_22.6.3	5.67	443.91
	B2251_2_22.6.3	5.68	473.16		B2251_2_22.6.3	5.68	505.08
	B2251_2_22.6.3	5.69	409		B2251_2_22.6.3	5.69	473.42
	B2251_2_22.6.3	5.7	363		B2251_2_22.6.3	5.7	406.16
	B2251_2_22.6.3	5.71	366.08		B2251_2_22.6.3	5.71	386
	B2251_2_22.6.3	5.72	392		B2251_2_22.6.3	5.72	394.3
	B2251_2_22.6.3	5.73	384.62		B2251_2_22.6.3	5.73	385.62
	B2251_2_22.6.3	5.74	376.98		B2251_2_22.6.3	5.74	393.98
	B2251_2_22.6.3	5.75	365		B2251_2_22.6.3	5.75	394
	B2251_2_22.6.3	5.76	363.01		B2251_2_22.6.3	5.76	386.01
	B2251_2_22.6.3	5.77	380		B2251_2_22.6.3	5.77	395
	B2251_2_22.6.3	5.78	386		B2251_2_22.6.3	5.78	375.51
	B2251_2_22.6.3	5.79	383.64		B2251_2_22.6.3	5.79	377
	B2251_2_22.6.3	5.8	394.44		B2251_2_22.6.3	5.8	383
	B2251_2_22.6.3	5.81	397.57		B2251_2_22.6.3	5.81	397
	B2251_2_22.6.3	5.82	389.26		B2251_2_22.6.3	5.82	366.26
	B2251_2_22.6.3	5.83	408		B2251_2_22.6.3	5.83	356
	B2251_2_22.6.3	5.84	392		B2251_2_22.6.3	5.84	351
	B2251_2_22.6.3	5.85	390.72		B2251_2_22.6.3	5.85	354
	B2251_2_22.6.3	5.86	384.74		B2251_2_22.6.3	5.86	380
	B2251_2_22.6.3	5.87	376.04		B2251_2_22.6.3	5.87	386
	B2251_2_22.6.3	5.88	391		B2251_2_22.6.3	5.88	392.99
	B2251_2_22.6.3	5.89	394.7		B2251_2_22.6.3	5.89	390.85
	B2251_2_22.6.3	5.9	409.35		B2251_2_22.6.3	5.9	454
	B2251_2_22.6.3	5.91	387.34		B2251_2_22.6.3	5.91	476.67
	B2251_2_22.6.3	5.92	362		B2251_2_22.6.3	5.92	457.52
	B2251_2_22.6.3	5.93	354.31		B2251_2_22.6.3	5.93	436.93
	B2251_2_22.6.3	5.94	363		B2251_2_22.6.3	5.94	474.99
	B2251_2_22.6.3	5.95	355.06		B2251_2_22.6.3	5.95	479
	B2251_2_22.6.3	5.96	333		B2251_2_22.6.3	5.96	473
	B2251_2_22.6.3	5.97	334.62		B2251_2_22.6.3	5.97	505.24
	B2251_2_22.6.3	5.98	327.39		B2251_2_22.6.3	5.98	489.78
	B2251_2_22.6.3	5.99	337.94		B2251_2_22.6.3	5.99	488.88
	B2251_2_22.6.3	6	355		B2251_2_22.6.3	6	463.63
	B2251_2_22.6.3	6.01	374		B2251_2_22.6.3	6.01	489.46
	B2251_2_22.6.3	6.02	377		B2251_2_22.6.3	6.02	488.96
	B2251_2_22.6.3	6.03	390.68		B2251_2_22.6.3	6.03	487.56
	B2251_2_22.6.3	6.04	358.34		B2251_2_22.6.3	6.04	535.17
	B2251_2_22.6.3	6.05	332.57		B2251_2_22.6.3	6.05	574
	B2251_2_22.6.3	6.06	338		B2251_2_22.6.3	6.06	645.9
	B2251_2_22.6.3	6.07	354.41		B2251_2_22.6.3	6.07	624.64
	B2251_2_22.6.3	6.08	330		B2251_2_22.6.3	6.08	569
	B2251_2_22.6.3	6.09	309.81		B2251_2_22.6.3	6.09	554.81
	B2251_2_22.6.3	6.1	310		B2251_2_22.6.3	6.1	528
	B2251_2_22.6.3	6.11	346.64		B2251_2_22.6.3	6.11	508
	B2251_2_22.6.3	6.12	334		B2251_2_22.6.3	6.12	501.52
	B2251_2_22.6.3	6.13	325		B2251_2_22.6.3	6.13	596
	B2251_2_22.6.3	6.14	313		B2251_2_22.6.3	6.14	694.8
	B2251_2_22.6.3	6.15	313.55		B2251_2_22.6.3	6.15	663
	B2251_2_22.6.3	6.16	320.34		B2251_2_22.6.3	6.16	611.02
	B2251_2_22.6.3	6.17	307		B2251_2_22.6.3	6.17	569.33
	B2251_2_22.6.3	6.18	302.44		B2251_2_22.6.3	6.18	541.88
	B2251_2_22.6.3	6.19	299		B2251_2_22.6.3	6.19	575.06
	B2251_2_22.6.3	6.2	306		B2251_2_22.6.3	6.2	581.35
	B2251_2_22.6.3	6.21	286		B2251_2_22.6.3	6.21	546
	B2251_2_22.6.3	6.22	287		B2251_2_22.6.3	6.22	585.68
	B2251_2_22.6.3	6.23	301		B2251_2_22.6.3	6.23	600.93
	B2251_2_22.6.3	6.24	345.64		B2251_2_22.6.3	6.24	575
	B2251_2_22.6.3	6.25	291		B2251_2_22.6.3	6.25	520
	B2251_2_22.6.3	6.26	318		B2251_2_22.6.3	6.26	571.12
	B2251_2_22.6.3	6.27	337		B2251_2_22.6.3	6.27	556.38
	B2251_2_22.6.3	6.28	312.38		B2251_2_22.6.3	6.28	501.14
	B2251_2_22.6.3	6.29	302		B2251_2_22.6.3	6.29	492.74
	B2251_2_22.6.3	6.3	273.56		B2251_2_22.6.3	6.3	559.12
	B2251_2_22.6.3	6.31	299.12		B2251_2_22.6.3	6.31	613.92
	B2251_2_22.6.3	6.32	346.66		B2251_2_22.6.3	6.32	819.28
	B2251_2_22.6.3	6.33	401.76		B2251_2_22.6.3	6.33	687
	B2251_2_22.6.3	6.34	400		B2251_2_22.6.3	6.34	556.21
	B2251_2_22.6.3	6.35	338.42		B2251_2_22.6.3	6.35	568.63
	B2251_2_22.6.3	6.36	298.92		B2251_2_22.6.3	6.36	581.92
	B2251_2_22.6.3	6.37	294.19		B2251_2_22.6.3	6.37	563.19
	B2251_2_22.6.3	6.38	285		B2251_2_22.6.3	6.38	578.84
	B2251_2_22.6.3	6.39	264.7		B2251_2_22.6.3	6.39	666.1
	B2251_2_22.6.3	6.4	243.27		B2251_2_22.6.3	6.4	492.54
	B2251_2_22.6.3	6.41	243		B2251_2_22.6.3	6.41	523.75
	B2251_2_22.6.3	6.42	306.44		B2251_2_22.6.3	6.42	527
	B2251_2_22.6.3	6.43	247		B2251_2_22.6.3	6.43	463.41
	B2251_2_22.6.3	6.44	245		B2251_2_22.6.3	6.44	444.86
	B2251_2_22.6.3	6.45	249.46		B2251_2_22.6.3	6.45	684.84
	B2251_2_22.6.3	6.46	248		B2251_2_22.6.3	6.46	536.58
	B2251_2_22.6.3	6.47	248.95		B2251_2_22.6.3	6.47	629.35
	B2251_2_22.6.3	6.48	246.4		B2251_2_22.6.3	6.48	950
	B2251_2_22.6.3	6.49	223.16		B2251_2_22.6.3	6.49	442.56
	B2251_3_22.4.8	4.66	210.26		B2251_3_22.4.8	4.66	139.26
	B2251_3_22.4.8	4.67	272.05		B2251_3_22.4.8	4.67	161
	B2251_3_22.4.8	4.68	270		B2251_3_22.4.8	4.68	157
	B2251_3_22.4.8	4.69	277		B2251_3_22.4.8	4.69	163
	B2251_3_22.4.8	4.7	276.5		B2251_3_22.4.8	4.7	162
	B2251_3_22.4.8	4.71	281.12		B2251_3_22.4.8	4.71	155
	B2251_3_22.4.8	4.72	295		B2251_3_22.4.8	4.72	148
	B2251_3_22.4.8	4.73	282.06		B2251_3_22.4.8	4.73	150
	B2251_3_22.4.8	4.74	301		B2251_3_22.4.8	4.74	149
	B2251_3_22.4.8	4.75	315		B2251_3_22.4.8	4.75	153
	B2251_3_22.4.8	4.76	304		B2251_3_22.4.8	4.76	158
	B2251_3_22.4.8	4.77	313		B2251_3_22.4.8	4.77	167.2
	B2251_3_22.4.8	4.78	324		B2251_3_22.4.8	4.78	161
	B2251_3_22.4.8	4.79	345.72		B2251_3_22.4.8	4.79	171
	B2251_3_22.4.8	4.8	349		B2251_3_22.4.8	4.8	209
	B2251_3_22.4.8	4.81	335		B2251_3_22.4.8	4.81	202
	B2251_3_22.4.8	4.82	310		B2251_3_22.4.8	4.82	244.81
	B2251_3_22.4.8	4.83	289		B2251_3_22.4.8	4.83	169.1
	B2251_3_22.4.8	4.84	304		B2251_3_22.4.8	4.84	155.36
	B2251_3_22.4.8	4.85	414.36		B2251_3_22.4.8	4.85	161
	B2251_3_22.4.8	4.86	420.87		B2251_3_22.4.8	4.86	179
	B2251_3_22.4.8	4.87	350		B2251_3_22.4.8	4.87	179
	B2251_3_22.4.8	4.88	385		B2251_3_22.4.8	4.88	225
	B2251_3_22.4.8	4.89	351		B2251_3_22.4.8	4.89	250
	B2251_3_22.4.8	4.9	361		B2251_3_22.4.8	4.9	280
	B2251_3_22.4.8	4.91	387		B2251_3_22.4.8	4.91	209.93
	B2251_3_22.4.8	4.92	381		B2251_3_22.4.8	4.92	201
	B2251_3_22.4.8	4.93	379		B2251_3_22.4.8	4.93	235.6
	B2251_3_22.4.8	4.94	391		B2251_3_22.4.8	4.94	268
	B2251_3_22.4.8	4.95	394		B2251_3_22.4.8	4.95	483
	B2251_3_22.4.8	4.96	409.37		B2251_3_22.4.8	4.96	276
	B2251_3_22.4.8	4.97	426		B2251_3_22.4.8	4.97	221.41
	B2251_3_22.4.8	4.98	404		B2251_3_22.4.8	4.98	159
	B2251_3_22.4.8	4.99	419		B2251_3_22.4.8	4.99	162
	B2251_3_22.4.8	5	401.84		B2251_3_22.4.8	5	161
	B2251_3_22.4.8	5.01	414		B2251_3_22.4.8	5.01	165
	B2251_3_22.4.8	5.02	403		B2251_3_22.4.8	5.02	206
[truncated: 7,745 more rows]

## Sheet: fig_3f
Beta1 Integrin	sample	DAPI Spearman Correlation (r)	Predicted Elasticity Spearman Correlation (r)	Collagen Spearman Correlation (r)	P-MLC	sample	DAPI Spearman Correlation (r)	Predicted Elasticity Spearman Correlation (r)	Collagen Spearman Correlation (r)
	TN12-00055_1_22.4.28	0.735077	0.886983	0.211416		TN12-00055_1_22.4.28	-0.744638	0.923785	-0.498095
	TN12-00051__22.6.3	0.787879	0.860661	0.650303		TN12-00051__22.6.3	-0.139646	0.893288	0.863032
	TN12-00051_6_22.6.3	0.89656	0.601869	0.930458		TN12-00051_6_22.6.3	0.502841	0.93498	0.946886
	B1940_2_22.6.3	0.220841	0.946359	0.725182		B1940_2_22.6.3	0.0883744	0.929653	0.459694
	B2255_1_22.6.3	0.00017316	0.888129	0.199913		B2255_1_22.6.3	0.450266	0.88804	0.524573
	B2091_2_22.6.3	-0.532002	0.714952	-0.112595		B2091_2_22.6.3	-0.721394	0.876452	0.0480984
	TN12-00055_2_22.4.28	0.531565	0.854365	0.702696		TN12-00055_2_22.4.28	-0.820977	0.894302	-0.226494
	B2255_3_22.6.3	-0.829724	0.768704	0.3612		B2255_3_22.6.3	-0.318661	0.937323	0.565214
	B2091__22.6.3	-0.579846	0.904978	0.10219		B2091__22.6.3	0.529043	0.837273	0.148522
	B2091_3_22.6.3	-0.119574	0.922955	-0.0428215		B2091_3_22.6.3	0.114573	0.838261	-0.211273
	BRPC-13-15__22.4.28	-0.455547	0.922154	0.343105		BRPC-13-15__22.4.28	-0.886255	0.886097	-0.507225
	B1940__22.6.3	-0.240841	0.841928	0.886654		B1940__22.6.3	-0.238121	0.763764	0.853313
	BRPC-12-115_2_22.4.8	-0.00479901	0.777429	-0.778271		BRPC-12-115_2_22.4.8	-0.113167	0.881311	-0.345722
	BRPC-12-115_1_22.4.8	0.466474	0.962428	0.341216		BRPC-12-115_1_22.4.8	0.852402	0.879548	0.978856
	B2251_3_22.6.3	0.730144	0.870913	-0.260334		B2251_3_22.6.3	-0.771123	0.794441	0.112009
	B2251_1_22.6.3	-0.434409	0.979863	-0.178362		B2251_1_22.6.3	-0.373673	0.650568	0.063501
	B2255_2_22.6.3	0.35159	0.942577	0.520693		B2255_2_22.6.3	-0.371985	0.746356	0.227065
	B2260__22.4.8	-0.904669	0.516195	-0.394372		B2260__22.4.8	-0.737502	0.835801	-0.552208
	TN12-00051_5_22.6.3	0.388988	0.530179	0.91202		TN12-00051_5_22.6.3	0.76518	0.747361	0.875016
	TN12-00055__22.4.28	-0.820284	0.871592	-0.323624		TN12-00055__22.4.28	-0.580124	0.730366	-0.874174
	B2251__22.6.3	-0.61532	0.982894	0.192331		B2251__22.6.3	0.635228	0.669017	-0.256644
	B2091_4_22.6.3	-0.809081	0.841368	-0.178938		B2091_4_22.6.3	-0.450831	0.627832	-0.454131
	BRPC-13-15_2_22.4.28	-0.505479	0.951884	0.704453		BRPC-13-15_2_22.4.28	-0.187985	0.654389	-0.182437
	B1940_3_22.6.3	-0.323686	0.906035	0.0807545		B1940_3_22.6.3	-0.714646	0.498367	0.0238511
	B2260_1_22.4.8	-0.645121	0.488516	-0.203327		B2260_1_22.4.8	-0.7271	0.470432	-0.146766
	B2260_4_22.4.8	-0.94132	0.81068	-0.320519		B2260_4_22.4.8	-0.407528	0.713214	-0.543921
	B2251_1_22.4.8	-0.753457	0.856933	0.0801113		B2251_1_22.4.8	-0.848842	0.408207	-0.894423
	B2091_1_22.6.3	-0.689476	0.269449	-0.230872		B2091_1_22.6.3	-0.509873	0.39337	-0.430981
	B2251_3_22.4.8	-0.767399	0.899526	-0.626098		B2251_3_22.4.8	-0.551324	0.256116	-0.843957
	TN12-00051_3_22.6.3	0.949096	0.0296356	0.976901		TN12-00051_3_22.6.3	0.841024	0.320621	0.561253
	TN12-00051_4_22.6.3	0.78167	0.160773	0.727531		TN12-00051_4_22.6.3	0.189123	0.559862	0.099141
	BRPC-13-15_1_22.4.28	-0.803191	0.890624	0.0543105		BRPC-13-15_1_22.4.28	0.697452	0.273419	-0.619062
	B2260_3_22.4.8	-0.976438	0.629448	-0.702709		B2260_3_22.4.8	-0.897572	0.176513	-0.77274
	B1940_1_22.6.3	-0.69811	0.315179	0.364143		B1940_1_22.6.3	-0.716659	0.322546	0.858875
	B2251__22.4.8	-0.0788374	0.889233	0.00512059		B2251__22.4.8	0.397407	0.334562	-0.357789
	TN12-00051_1_22.6.3	-0.63391	0.735955	-0.204048		TN12-00051_1_22.6.3	0.710014	0.171806	-0.180635
	B2251_4_22.4.8	-0.694212	0.709001	0.395832		B2251_4_22.4.8	-0.610226	0.290996	-0.757302
	B2251_2_22.4.8	-0.934542	0.0192105	-0.0661721		B2251_2_22.4.8	0.573779	0.198679	-0.681728
	B2255__22.6.3	0.882635	0.682231	0.847789		B2255__22.6.3	-0.265291	0.507569	0.298289
	B2255_4_22.6.3	-0.517353	0.798542	0.0496228		B2255_4_22.6.3	-0.721848	0.223855	-0.362965
	TN12-00051_2_22.6.3	0.947693	-0.461925	0.720112		TN12-00051_2_22.6.3	-0.600154	0.133003	-0.400942
	B2251_2_22.6.3	0.259115	0.924411	-0.02958		B2251_2_22.6.3	0.554593	0.108815	0.446524
	B2339_2_22.4.8	-0.842656	-0.00740704	-0.383792		B2339_2_22.4.8	-0.271391	-0.248833	-0.920804
	B2339_5_22.6.3	0.323327	-0.292174	0.352135		B2339_5_22.6.3	-0.188566	0.0631486	0.206191
	B2339_1_22.4.8	-0.0380413	0.192718	-0.480023		B2339_1_22.4.8	0.00853432	0.12254	-0.84987
	B2251_5_22.6.3	0.843459	0.110671	0.532308		B2251_5_22.6.3	0.617733	-0.0290641	0.559274
	B2339_4_22.4.8	-0.611234	0.486353	-0.390263		B2339_4_22.4.8	-0.810686	-0.0940234	-0.680643
	B2339_3_22.4.8	-0.508312	0.52282	0.0278788		B2339_3_22.4.8	-0.468782	-0.341814	-0.019091
	B2339__22.4.8	0.326901	-0.511558	-0.936477		B2339__22.4.8	0.127223	-0.31367	-0.946889
	BRPC-12-115_4_22.4.8	0.55597	-0.335849	0.508856		BRPC-12-115_4_22.4.8	-0.382276	-0.0990192	-0.17352
	B2339_3_22.6.3	0.613589	0.249806	0.215413		B2339_3_22.6.3	-0.886188	-0.405254	-0.727243
	BRPC-12-115_5_22.4.8	0.446093	-0.256816	-0.664801		BRPC-12-115_5_22.4.8	-0.354031	-0.450952	-0.913002
	B2339_1_22.6.3	-0.675506	0.00712271	0.763797		B2339_1_22.6.3	-0.55975	-0.407754	-0.612063
	B2260_2_22.4.8	-0.20491	-0.509121	-0.47953		B2260_2_22.4.8	-0.0230056	-0.408041	-0.813998
	B2339_2_22.6.3	-0.249457	0.179736	-0.363061		B2339_2_22.6.3	-0.369775	-0.564922	-0.856971
	B2339_4_22.6.3	-0.806506	0.258658	0.0516141		B2339_4_22.6.3	-0.544514	-0.437212	-0.909238
	B2251_4_22.6.3	-0.546045	0.174815	-0.606259		B2251_4_22.6.3	0.19343	-0.705759	-0.898743
	B2339__22.6.3	-0.970133	0.268615	0.233798		B2339__22.6.3	0.103855	-0.689111	-0.903746
	BRPC-12-115__22.4.8	0.210006	-0.314826	0.501041		BRPC-12-115__22.4.8	-0.674904	-0.761286	-0.335307
	BRPC-12-115_3_22.4.8	-0.150451	-0.387652	0.17932		BRPC-12-115_3_22.4.8	0.572294	-0.812146	0.181027

## Sheet: fig_4b
SOFT	STIFF
28.29	33.6
21.5	41.82
10.88	29.34
6.31	28.53
3.59	31.25
2.63	2.12
2.95	29.33
8.21	23.1
9.04	15.63
14.08	55.96
0.35	83.43
0.37	3.67
0.12	44.32
0.69	0.11
0.02	0.33
0.05	0.85
0.09	1.99
0.18	0.07
0.07	0.09
0.15	0.4
6.92	0.04
7.03	0.08
4.69	0.12
0.15	0.05
1.99	0.71
3.67	52.25
0.4	0.11

## Sheet: fig_4c
SOFT	STIFF
16.15	6.47
16.52	12.88
6.04	29.34
2.66	11.55
1.72	8.02
1.98	2.61
3.43	10.1
1.27	4.42
0.52	1.58
2.01	22.15
0.08	31.7
0.18	52.25
0.07	14.34
0.03	0.33
0.02	0.21
0.16	0.04
0.31	0.71
0.59	0.05
0.25	0.78
1.92	0.92
0.47	1.29
0.45
0.85
0.41

## Sheet: fig_4d
SOFT	STIFF
27.851	35.792
20.878	37.126
14.675	35.025
30.866	35.145
36.556	32.205
11.456	38.183
24.731	34.846
23.237	39.369
24.606	32.773
16.669	29.398
18.11	38.632
14.201	38.27
10.268	37.813
11.536	32.128
20.645	27.793
22.569	25.528
14.032	31.943
18.038	43.242
24.33	29.898
27.234	53.255
28.287	35.292
31.934	35.842
24.025	31.968
24.219	39.026
31.567	35.026
23.459	29.321
24.908	32.687
25.458	29.535
21.169	31.784
23.334	24.334

## Sheet: fig_4e
SOFT	STIFF
0	0
0	0
0	0
0	1
0	3

## Sheet: fig_4f
SOFT	STIFF
0	4.598
0	4.43
0	3.579
0	1.218
0	0

[truncated: 40 more sheets: fig_4g, fig_4h, fig_4i, fig_4j, fig_4k, fig_4l, fig_4m, fig_4n, fig_5a, fig_5b, fig_5c, fig_5d, fig_5e, fig_5f, fig_5h, fig_5i, fig_5j, fig_5k, fig_s1e, fig_s2a …]
